# Supplementary material for: Bis(4-amino­benzoic acid-κN)dichloridozinc(II)
Source: Acta Crystallogr Sect E Struct Rep Online. 2010 Nov 24;66(Pt 12):m1634. doi: 10.1107/S1600536810047902 (PMC3011729; doi:10.1107/S1600536810047902)
Supplement: Supplementary file 1 [file e-66-m1634-sup1.cif]

##############################################################################
###                                                                        ###
###        Electronic paper (Acta Crystallographica Section E)             ###
###                                                                        ###
##############################################################################
#                                                                            #
# This CIF contains the data in a paper accepted for publication in Acta     #
# Crystallographica Section E. It conforms to the requirements of Notes      #
# for Authors for Section E, and has been peer reviewed under the auspices   #
# of the IUCr Commission on Journals.                                        #
#                                                                            #
# Full details of the Crystallographic Information File format               #
# are given in the paper "The Crystallographic Information File (CIF):       #
# a New Standard Archive File for Crystallography" by S. R. Hall, F. H.      #
# Allen and I. D. Brown [Acta Cryst. (1991), A47, 655-685].                  #
#                                                                            #
# The current version of the core CIF dictionary is obtainable from          #
# ftp://ftp.iucr.org/pub/cif_core.dic. The current version number is 2.4.    #
#                                                                            #
# Software is freely available for graphical display of the structure(s) in  #
# this CIF.  For information consult the CIF home page http://www.iucr.org/  #
# cif/home.html                                                              #
#                                                                            #
# This file may be used for bona fide research purposes within the           #
# scientific community so long as proper attribution is given to the journal # 
# article from which it was obtained.                                        #
#                                                                            #
##############################################################################
                                             
data_global
_audit_creation_method     'WinGX routine CIF_UPDATE'
_audit_conform_dict_name     cif_core.dic
_audit_conform_dict_version     2.3
_journal_date_recd_electronic     2010-11-16
_journal_date_accepted     2010-11-17
_journal_name_full     'Acta Crystallographica, Section E'
_journal_year     2010
_journal_volume     66
_journal_issue     12
_journal_page_first     m1634
_journal_page_last     m1634
_journal_paper_category     QM
_journal_coeditor_code     BT5408
_publ_contact_author_name     'Rademeyer, Melanie'
_publ_contact_author_address
;
Department of Chemistry
University of Pretoria
Pretoria
0002
South Africa
;
_publ_contact_author_email     melanie.rademeyer@up.ac.za
_publ_contact_author_fax     '27(12)4202511'
_publ_contact_author_phone     '27(12)4204687'
_publ_section_title
;
Bis(4-aminobenzoic acid-\k<i>N</i>)dichloridozinc(II)
;
loop_
    _publ_author_name
    _publ_author_address
    'Rademeyer, Melanie'
;
  Department of Chemistry
  University of Pretoria
  Pretoria 0002
  South Africa
;
    'Overbeek, Gerhard E.'
;
  Department of Chemistry
  University of Pretoria
  Pretoria 0002
  South Africa
;
    'Liles, David C.'
;
  Department of Chemistry
  University of Pretoria
  Pretoria 0002
  South Africa
;
data_I
_audit_creation_method     SHELXL-97
_chemical_name_systematic
;
Bis(4-aminobenzoic acid-\k<i>N</i>)dichloridozinc(II)
;
_chemical_name_common     ?
_chemical_formula_moiety     'C14 H14 Cl2 N2 O4 Zn'
_chemical_formula_sum     'C14 H14 Cl2 N2 O4 Zn'
_chemical_formula_iupac     '[Zn Cl2 (C7 H7 N O2)2]'
_chemical_formula_weight     410.56
_chemical_melting_point     ?
_symmetry_cell_setting     monoclinic
_symmetry_space_group_name_H-M     'C 2/c'
_symmetry_space_group_name_Hall     '-C 2yc'
loop_
    _symmetry_equiv_pos_as_xyz
    'x, y, z'
    '-x, y, -z+1/2'
    'x+1/2, y+1/2, z'
    '-x+1/2, y+1/2, -z+1/2'
    '-x, -y, -z'
    'x, -y, z-1/2'
    '-x+1/2, -y+1/2, -z'
    'x+1/2, -y+1/2, z-1/2'
_cell_length_a     30.646(2)
_cell_length_b     4.7248(3)
_cell_length_c     11.6157(8)
_cell_angle_alpha     90.00
_cell_angle_beta     97.0890(10)
_cell_angle_gamma     90.00
_cell_volume     1669.05(19)
_cell_formula_units_Z     4
_cell_measurement_reflns_used     3472
_cell_measurement_theta_min     2.68
_cell_measurement_theta_max     26.34
_cell_measurement_temperature     293(2)
_exptl_crystal_description     'needle'
_exptl_crystal_colour     'yellow'
_exptl_crystal_size_max     0.42
_exptl_crystal_size_mid     0.09
_exptl_crystal_size_min     0.07
_exptl_crystal_density_diffrn     1.634
_exptl_crystal_density_meas     ?
_exptl_crystal_density_method     'not measured'
_exptl_crystal_F_000     832
_exptl_absorpt_coefficient_mu     1.811
_exptl_absorpt_correction_type     multi-scan
_exptl_absorpt_process_details     '(SADABS; Bruker, 2001)'
_exptl_absorpt_correction_T_min     0.769
_exptl_absorpt_correction_T_max     0.881
_exptl_special_details
;
;
_diffrn_ambient_temperature     293(2)
_diffrn_radiation_type     MoK\a
_diffrn_radiation_wavelength     0.71073
_diffrn_radiation_source     'fine-focus sealed tube'
_diffrn_radiation_monochromator     graphite
_diffrn_measurement_device_type     'Bruker P4'
_diffrn_measurement_method     '\f and \w'
_diffrn_detector_area_resol_mean     8.3
_diffrn_reflns_number     4246
_diffrn_reflns_av_R_equivalents     0.0257
_diffrn_reflns_av_sigmaI/netI     0.0274
_diffrn_reflns_theta_min     2.68
_diffrn_reflns_theta_max     26.51
_diffrn_reflns_theta_full     25.00
_diffrn_measured_fraction_theta_max     0.911
_diffrn_measured_fraction_theta_full     0.996
_diffrn_reflns_limit_h_min     -37
_diffrn_reflns_limit_h_max     31
_diffrn_reflns_limit_k_min     -2
_diffrn_reflns_limit_k_max     5
_diffrn_reflns_limit_l_min     -14
_diffrn_reflns_limit_l_max     14
_diffrn_standards_number     .
_diffrn_standards_interval_count     .
_diffrn_standards_interval_time     .
_diffrn_standards_decay_%     .
_refine_special_details
;
Refinement of <i>F</i>^2^ against ALL reflections. The weighted <i>R</i>-factor
<i>wR</i> and goodness of fit <i>S</i> are based on <i>F</i>^2^, conventional
<i>R</i>-factors <i>R</i> are based on <i>F</i>, with <i>F</i> set to zero for
negative <i>F</i>^2^. The threshold expression of <i>F</i>^2^ >
\s(<i>F</i>^2^) is used only for calculating <i>R</i>-factors(gt) <i>etc</i>.
and is not relevant to the choice of reflections for refinement.
<i>R</i>-factors based on <i>F</i>^2^ are statistically about twice as large
as those based on <i>F</i>, and <i>R</i>- factors based on ALL data will be
even larger.
;
_reflns_number_total     1571
_reflns_number_gt     1467
_reflns_threshold_expression     I>2\s(I)
_refine_ls_structure_factor_coef     Fsqd
_refine_ls_matrix_type     full
_refine_ls_R_factor_all     0.0310
_refine_ls_R_factor_gt     0.0291
_refine_ls_wR_factor_gt     0.0749
_refine_ls_wR_factor_ref     0.0770
_refine_ls_goodness_of_fit_ref     1.150
_refine_ls_restrained_S_all     1.150
_refine_ls_number_reflns     1571
_refine_ls_number_parameters     105
_refine_ls_number_restraints     0
_refine_ls_hydrogen_treatment     constr
_refine_ls_weighting_scheme     calc
_refine_ls_weighting_details
         'calc w=1/[\s^2^(Fo^2^)+(0.0449P)^2^+0.8598P] where P=(Fo^2^+2Fc^2^)/3'
_atom_sites_solution_hydrogens     geom
_atom_sites_solution_primary     direct
_atom_sites_solution_secondary     difmap
_refine_ls_shift/su_max     0.001
_refine_ls_shift/su_mean     0.000
_refine_diff_density_max     0.329
_refine_diff_density_min     -0.233
_refine_ls_extinction_method     none
_refine_ls_extinction_coef     ?
loop_
    _atom_type_symbol
    _atom_type_description
    _atom_type_scat_dispersion_real
    _atom_type_scat_dispersion_imag
    _atom_type_scat_source
    'C' 'C' 0.0033 0.0016
                         'International Tables Vol C Tables 4.2.6.8 and 6.1.1.4'
    'H' 'H' 0.0000 0.0000
                         'International Tables Vol C Tables 4.2.6.8 and 6.1.1.4'
    'Cl' 'Cl' 0.1484 0.1585
                         'International Tables Vol C Tables 4.2.6.8 and 6.1.1.4'
    'O' 'O' 0.0106 0.0060
                         'International Tables Vol C Tables 4.2.6.8 and 6.1.1.4'
    'Zn' 'Zn' 0.2839 1.4301
                         'International Tables Vol C Tables 4.2.6.8 and 6.1.1.4'
    'N' 'N' 0.0061 0.0033
                         'International Tables Vol C Tables 4.2.6.8 and 6.1.1.4'
_computing_data_collection     'SMART (Bruker, 2001)'
_computing_cell_refinement     'SAINT (Bruker, 2001)'
_computing_data_reduction     'SAINT (Bruker, 2001)'
_computing_structure_solution     'SHELXS97 (Sheldrick, 2008)'
_computing_structure_refinement     'SHELXL97 (Sheldrick, 2008)'
_computing_molecular_graphics
;ORTEP-3 for Windows (Farrugia, 1997) and
<i>Mercury</i> (Bruno <i>et al.</i>, 2002)
;
_computing_publication_material
                                'PLATON (Spek, 2009) and WinGX (Farrugia, 1999)'
loop_
    _atom_site_type_symbol
    _atom_site_label
    _atom_site_fract_x
    _atom_site_fract_y
    _atom_site_fract_z
    _atom_site_U_iso_or_equiv
    _atom_site_adp_type
    _atom_site_calc_flag
    _atom_site_refinement_flags
    _atom_site_occupancy
    _atom_site_disorder_assembly
    _atom_site_disorder_group
    O O1 0.70214(6) 0.6634(5) 1.04917(17) 0.0663(5) Uani d . 1 . .
    O O2 0.73024(7) 0.5084(5) 0.8932(2) 0.0778(7) Uani d . 1 . .
    H H1 0.7524 0.5979 0.9059 0.093 Uiso d . 1 . .
    Zn Zn1 0.5000 0.05824(6) 0.7500 0.02934(14) Uani d S 1 . .
    Cl Cl1 0.468360(16) 0.33410(10) 0.87344(4) 0.03776(16) Uani d . 1 . .
    N N1 0.54928(5) -0.1758(3) 0.84134(14) 0.0318(3) Uani d . 1 . .
    H H1A 0.5398 -0.2431 0.9064 0.038 Uiso calc R 1 . .
    H H1B 0.5557 -0.3247 0.7981 0.038 Uiso calc R 1 . .
    C C1 0.58845(6) -0.0093(4) 0.87199(17) 0.0309(4) Uani d . 1 . .
    C C2 0.62214(7) -0.0150(5) 0.8037(2) 0.0439(5) Uani d . 1 . .
    H H2 0.6203 -0.1328 0.7391 0.053 Uiso calc R 1 . .
    C C3 0.65871(7) 0.1553(6) 0.8315(2) 0.0501(6) Uani d . 1 . .
    H H3 0.6814 0.1521 0.7853 0.060 Uiso calc R 1 . .
    C C4 0.66159(7) 0.3302(5) 0.92789(19) 0.0411(5) Uani d . 1 . .
    C C5 0.62723(7) 0.3376(5) 0.99492(18) 0.0387(5) Uani d . 1 . .
    H H5 0.6288 0.4565 1.0591 0.046 Uiso calc R 1 . .
    C C6 0.59051(6) 0.1691(4) 0.96695(18) 0.0360(4) Uani d . 1 . .
    H H6 0.5674 0.1758 1.0117 0.043 Uiso calc R 1 . .
    C C7 0.70070(8) 0.5140(6) 0.9599(2) 0.0505(6) Uani d . 1 . .
loop_
    _atom_site_aniso_label
    _atom_site_aniso_U_11
    _atom_site_aniso_U_22
    _atom_site_aniso_U_33
    _atom_site_aniso_U_12
    _atom_site_aniso_U_13
    _atom_site_aniso_U_23
    O1 0.0514(10) 0.0825(14) 0.0654(12) -0.0282(10) 0.0087(9) -0.0222(11)
    O2 0.0481(11) 0.1041(16) 0.0851(15) -0.0392(11) 0.0233(10) -0.0285(13)
    Zn1 0.02820(19) 0.0287(2) 0.0304(2) 0.000 0.00094(13) 0.000
    Cl1 0.0445(3) 0.0359(3) 0.0343(3) -0.0004(2) 0.0108(2) -0.00444(19)
    N1 0.0320(8) 0.0267(8) 0.0351(8) -0.0014(6) -0.0016(6) 0.0025(6)
    C1 0.0285(9) 0.0281(8) 0.0343(10) -0.0003(7) -0.0030(8) 0.0048(8)
    C2 0.0378(11) 0.0516(12) 0.0424(12) -0.0025(10) 0.0047(9) -0.0115(10)
    C3 0.0333(11) 0.0677(15) 0.0511(14) -0.0081(11) 0.0125(10) -0.0099(12)
    C4 0.0310(10) 0.0460(12) 0.0450(12) -0.0077(9) -0.0001(9) 0.0007(10)
    C5 0.0388(11) 0.0401(11) 0.0363(11) -0.0069(9) 0.0011(8) -0.0034(9)
    C6 0.0338(10) 0.0382(11) 0.0365(10) -0.0041(8) 0.0064(8) 0.0000(8)
    C7 0.0367(12) 0.0598(14) 0.0548(14) -0.0138(11) 0.0045(10) -0.0021(12)
_geom_special_details
;
All e.s.d.'s (except the e.s.d. in the dihedral angle between two l.s. planes)
are estimated using the full covariance matrix. The cell e.s.d.'s are taken
into account individually in the estimation of e.s.d.'s in distances, angles
and torsion angles; correlations between e.s.d.'s in cell parameters are only
used when they are defined by crystal symmetry.
;
loop_
    _geom_bond_atom_site_label_1
    _geom_bond_atom_site_label_2
    _geom_bond_site_symmetry_2
    _geom_bond_distance
    _geom_bond_publ_flag
    O1 C7 . 1.250(3) ?
    O2 C7 . 1.262(3) ?
    O2 H1 . 0.80000 ?
    Zn1 N1 2_656 2.0577(15) ?
    Zn1 N1 . 2.0576(15) ?
    Zn1 Cl1 . 2.2445(5) ?
    Zn1 Cl1 2_656 2.2445(5) ?
    N1 C1 . 1.443(2) ?
    N1 H1A . 0.9000 ?
    N1 H1B . 0.9000 ?
    C1 C2 . 1.378(3) ?
    C1 C6 . 1.383(3) ?
    C2 C3 . 1.385(3) ?
    C2 H2 . 0.9300 ?
    C6 C5 . 1.384(3) ?
    C6 H6 . 0.9300 ?
    C5 C4 . 1.385(3) ?
    C5 H5 . 0.9300 ?
    C7 C4 . 1.490(3) ?
    C4 C3 . 1.386(3) ?
    C3 H3 . 0.9300 ?
loop_
    _geom_angle_atom_site_label_1
    _geom_angle_atom_site_label_2
    _geom_angle_atom_site_label_3
    _geom_angle_site_symmetry_1
    _geom_angle_site_symmetry_3
    _geom_angle
    _geom_angle_publ_flag
    C7 O2 H1 . . 122.00 ?
    N1 Zn1 N1 2_656 . 114.98(9) ?
    N1 Zn1 Cl1 2_656 . 107.10(5) ?
    N1 Zn1 Cl1 . . 109.28(5) ?
    N1 Zn1 Cl1 2_656 2_656 109.28(5) ?
    N1 Zn1 Cl1 . 2_656 107.10(5) ?
    Cl1 Zn1 Cl1 . 2_656 109.00(3) ?
    C1 N1 Zn1 . . 111.68(11) ?
    C1 N1 H1A . . 109.3 ?
    Zn1 N1 H1A . . 109.3 ?
    C1 N1 H1B . . 109.3 ?
    Zn1 N1 H1B . . 109.3 ?
    H1A N1 H1B . . 107.9 ?
    C2 C1 C6 . . 120.48(19) ?
    C2 C1 N1 . . 120.46(19) ?
    C6 C1 N1 . . 118.94(18) ?
    C1 C2 C3 . . 119.8(2) ?
    C1 C2 H2 . . 120.1 ?
    C3 C2 H2 . . 120.1 ?
    C1 C6 C5 . . 119.57(19) ?
    C1 C6 H6 . . 120.2 ?
    C5 C6 H6 . . 120.2 ?
    C6 C5 C4 . . 120.4(2) ?
    C6 C5 H5 . . 119.8 ?
    C4 C5 H5 . . 119.8 ?
    O1 C7 O2 . . 124.5(2) ?
    O1 C7 C4 . . 118.8(2) ?
    O2 C7 C4 . . 116.7(2) ?
    C5 C4 C3 . . 119.5(2) ?
    C5 C4 C7 . . 119.3(2) ?
    C3 C4 C7 . . 121.2(2) ?
    C2 C3 C4 . . 120.3(2) ?
    C2 C3 H3 . . 119.9 ?
    C4 C3 H3 . . 119.9 ?
loop_
    _geom_torsion_atom_site_label_1
    _geom_torsion_atom_site_label_2
    _geom_torsion_atom_site_label_3
    _geom_torsion_atom_site_label_4
    _geom_torsion_site_symmetry_1
    _geom_torsion_site_symmetry_2
    _geom_torsion_site_symmetry_3
    _geom_torsion_site_symmetry_4
    _geom_torsion
    _geom_torsion_publ_flag
    N1 Zn1 N1 C1 2_656 . . . 161.70(15) ?
    Cl1 Zn1 N1 C1 . . . . -77.86(13) ?
    Cl1 Zn1 N1 C1 2_656 . . . 40.08(14) ?
    Zn1 N1 C1 C2 . . . . -95.8(2) ?
    Zn1 N1 C1 C6 . . . . 80.33(19) ?
    C6 C1 C2 C3 . . . . 1.2(3) ?
    N1 C1 C2 C3 . . . . 177.2(2) ?
    C2 C1 C6 C5 . . . . -1.6(3) ?
    N1 C1 C6 C5 . . . . -177.72(18) ?
    C1 C6 C5 C4 . . . . 0.6(3) ?
    C6 C5 C4 C3 . . . . 0.8(3) ?
    C6 C5 C4 C7 . . . . 179.9(2) ?
    O1 C7 C4 C5 . . . . 2.5(4) ?
    O2 C7 C4 C5 . . . . -177.1(3) ?
    O1 C7 C4 C3 . . . . -178.4(3) ?
    O2 C7 C4 C3 . . . . 2.0(4) ?
    C1 C2 C3 C4 . . . . 0.2(4) ?
    C5 C4 C3 C2 . . . . -1.2(4) ?
    C7 C4 C3 C2 . . . . 179.7(2) ?
loop_
    _geom_hbond_atom_site_label_D
    _geom_hbond_atom_site_label_H
    _geom_hbond_atom_site_label_A
    _geom_hbond_site_symmetry_A
    _geom_hbond_distance_DH
    _geom_hbond_distance_HA
    _geom_hbond_distance_DA
    _geom_hbond_angle_DHA
    O2 H1 O1 7_667 0.80 1.82 2.609(3) 170
    N1 H1A Cl1 5_657 0.90 2.64 3.5028(17) 162
    N1 H1B Cl1 2_646 0.90 2.60 3.3978(17) 148
