# Supplementary material for: Bis(4-amino­benzoic acid-κN)dichloridozinc(II)
Source: Acta Crystallogr Sect E Struct Rep Online. 2010 Nov 24;66(Pt 12):m1634. doi: 10.1107/S1600536810047902 (PMC3011729; doi:10.1107/S1600536810047902)
Supplement: Supplementary file 2 [file e-66-m1634-Isup2.hkl]

#
# h,k,l, Fc-squared, Fo-squared, sigma(Fo-squared) and status flag
#
data_I
_shelx_title ' addsymm in C 2/c'
_shelx_refln_list_code          4
_shelx_F_calc_maximum      324.36
_exptl_crystal_F_000       832.00
_reflns_d_resolution_high  0.7963
 
loop_
 _symmetry_equiv_pos_as_xyz
 'x, y, z'
 '-x, y, -z+1/2'
 'x+1/2, y+1/2, z'
 '-x+1/2, y+1/2, -z+1/2'
 '-x, -y, -z'
 'x, -y, z-1/2'
 '-x+1/2, -y+1/2, -z'
 'x+1/2, -y+1/2, z-1/2'
 
_cell_length_a    30.6460
_cell_length_b     4.7248
_cell_length_c    11.6157
_cell_angle_alpha  90.000
_cell_angle_beta   97.089
_cell_angle_gamma  90.000
 
_shelx_F_squared_multiplier     1.000
 
loop_
 _refln_index_h
 _refln_index_k
 _refln_index_l
 _refln_F_squared_calc
 _refln_F_squared_meas
 _refln_F_squared_sigma
 _refln_observed_status
   4   0   0    11871.26    13561.23    493.21 o
   6   0   0    12874.98    14750.01    378.46 o
   8   0   0     4745.37     5233.77    158.36 o
  10   0   0     4539.80     4717.73    148.84 o
  12   0   0      327.64      436.23     10.58 o
  14   0   0      762.54      776.34     17.48 o
  16   0   0      119.63      184.87      5.61 o
  18   0   0      480.57      539.26     14.41 o
  20   0   0     2621.57     2463.00     93.03 o
  22   0   0     2006.33     2107.94     57.15 o
  24   0   0    10096.81    10669.16    276.48 o
  26   0   0     5116.86     4600.12    121.53 o
  28   0   0      115.05      160.79     12.68 o
  30   0   0     4676.94     4417.24    117.64 o
  32   0   0     3449.18     3275.23     88.80 o
  34   0   0     2503.85     2664.70     73.59 o
  36   0   0      843.54      927.38     64.16 o
   1   1   0    10582.03    11543.96    254.31 o
   3   1   0    12528.90    13897.71    504.78 o
   5   1   0     6398.36     7322.85    122.70 o
   7   1   0    15848.81    16855.10    259.85 o
   9   1   0     2608.49     2666.20     45.15 o
  11   1   0    24518.22    27476.53    475.90 o
  13   1   0    10349.74    10312.38    172.09 o
  15   1   0     6703.41     6846.13    114.88 o
  17   1   0     7624.16     7513.45    137.06 o
  19   1   0     6646.06     6475.10    105.94 o
  21   1   0     4608.97     4267.17     92.47 o
  23   1   0     6392.56     5954.24    123.03 o
  25   1   0     1109.37     1136.98     23.20 o
  27   1   0      822.76      858.61     24.21 o
  29   1   0        8.43        4.38      2.98 o
  31   1   0      108.36      114.21      5.58 o
  33   1   0     1286.36     1231.23     26.00 o
  35   1   0      143.77      147.43      6.42 o
   0   2   0     1555.15     1389.28     38.26 o
   2   2   0      205.21      220.44      4.43 o
   4   2   0     2469.35     2119.71     58.12 o
   6   2   0       14.25       26.43      4.10 o
   8   2   0    10290.94    10987.71    200.35 o
  10   2   0    11296.57    12616.30    169.35 o
  12   2   0     5193.84     5132.98     75.06 o
  14   2   0     6823.53     6568.89    102.23 o
  16   2   0     5003.31     4953.81    101.82 o
  18   2   0     2843.12     2722.86     42.54 o
  20   2   0      847.28      892.21     16.50 o
  22   2   0     2239.17     2276.51     38.99 o
  24   2   0      672.79      756.39     13.36 o
  26   2   0      925.72      865.48     18.28 o
  28   2   0      110.84      121.91      5.84 o
  30   2   0      206.48      209.80      8.09 o
  32   2   0       61.40       74.52      6.61 o
  34   2   0      663.16      709.63     22.97 o
   1   3   0     7078.56     7182.12    104.84 o
   3   3   0     2357.15     2079.97     33.63 o
   5   3   0     1578.11     1392.10     37.81 o
   7   3   0     4476.48     4396.88     77.27 o
   9   3   0     1183.91     1139.70     38.19 o
  11   3   0      147.17      153.45      5.12 o
  13   3   0      668.57      730.19     20.05 o
  15   3   0       18.61       15.39      3.13 o
  17   3   0      384.91      393.52      8.93 o
  19   3   0      424.39      429.80      8.62 o
  21   3   0      588.03      534.33     11.05 o
  23   3   0      384.14      356.84      9.01 o
  25   3   0      870.34      829.81     19.79 o
  27   3   0      382.23      417.63     13.06 o
  29   3   0      841.45      815.71     17.97 o
  31   3   0     1106.91     1196.23     28.87 o
   0   4   0      153.10      135.18      5.21 o
   2   4   0      252.50      274.59      6.54 o
   4   4   0       29.42       24.53      2.62 o
   6   4   0      285.86      309.17      7.98 o
   8   4   0       71.82       74.78      3.75 o
  10   4   0      628.75      656.14     13.04 o
  12   4   0      280.52      272.24      7.60 o
  14   4   0      331.06      330.88      9.76 o
  16   4   0      443.29      455.15     12.37 o
  18   4   0       39.10       39.53      5.99 o
  20   4   0       31.62       32.24      4.66 o
  22   4   0      181.27      166.82      8.26 o
  24   4   0        0.80       -3.40      5.08 o
  26   4   0        7.65       -7.60      7.60 o
   1   5   0       54.46       68.14      6.07 o
   3   5   0       95.59       94.97      6.08 o
   5   5   0      969.36     1008.99     20.64 o
   7   5   0      256.10      246.78      7.63 o
   9   5   0       28.88       24.85      3.51 o
  11   5   0        5.08       -1.19      3.16 o
  13   5   0        6.95        5.58      3.37 o
  15   5   0        1.16       -1.48      3.44 o
  17   5   0        0.23        0.58      9.47 o
 -37   1   1       11.74       18.12      9.23 o
 -35   1   1      114.40      126.56      8.59 o
 -33   1   1     1326.53     1319.39     31.69 o
 -31   1   1      749.01      780.29     20.15 o
 -29   1   1      646.76      670.17     17.54 o
 -27   1   1     1721.49     1745.22     46.76 o
 -25   1   1     3980.19     3710.36     85.89 o
 -23   1   1      243.39      270.32      6.62 o
 -21   1   1        8.60        8.78      1.86 o
 -19   1   1     1251.82     1235.12     19.74 o
 -17   1   1      829.23      910.04     14.80 o
 -15   1   1       48.05       65.96      2.57 o
 -13   1   1     1803.14     1987.71     30.32 o
 -11   1   1     2264.14     2302.49     34.80 o
  -9   1   1       13.04       14.13      1.18 o
  -7   1   1      902.97      973.82     20.85 o
  -5   1   1     1332.53     1360.96     21.78 o
  -3   1   1     2732.92     2869.14     54.03 o
  -1   1   1    10427.12    11473.01    177.70 o
   1   1   1     6615.01     7342.74    113.59 o
   3   1   1       55.85       85.91      3.04 o
   5   1   1    50234.57    53660.54    916.55 o
   7   1   1    33408.64    35407.52    601.94 o
   9   1   1     1889.91     1703.03     29.95 o
  11   1   1    16121.19    18479.65    345.19 o
  13   1   1       16.47       16.20      1.89 o
  15   1   1     1517.62     1632.61     31.94 o
  17   1   1      961.48      973.97     19.88 o
  19   1   1     1310.24     1304.35     29.66 o
  21   1   1      193.74      193.09      6.83 o
  23   1   1      194.13      187.44      9.58 o
  25   1   1       23.75       15.40      3.81 o
  27   1   1       14.39       14.98      3.67 o
  29   1   1     1222.24     1234.32     29.41 o
  31   1   1     1918.72     1844.36     36.83 o
  33   1   1      168.25      154.03      6.42 o
  35   1   1      235.30      219.86      9.12 o
 -34   2   1       37.96       15.19      7.25 o
 -32   2   1      167.89      143.75     11.45 o
 -30   2   1       32.71       25.71      4.41 o
 -28   2   1        3.00       -2.85      3.54 o
 -26   2   1        4.41       -1.17      2.65 o
 -24   2   1       19.72       14.36      2.54 o
 -22   2   1      486.72      530.79     10.68 o
 -20   2   1      522.37      556.58     10.17 o
 -18   2   1      726.11      703.48     13.09 o
 -16   2   1     7488.84     7442.47    144.52 o
 -14   2   1    11373.58    12157.45    183.65 o
 -12   2   1    21923.30    24202.41    341.86 o
 -10   2   1     8278.28     8478.21    120.63 o
  -8   2   1     3083.46     2737.32     39.48 o
  -6   2   1    16390.78    18099.10    390.91 o
  -4   2   1      909.10      841.42     13.62 o
  -2   2   1      139.34      144.60      4.61 o
   0   2   1       94.42      168.64      4.42 o
   2   2   1      604.41      616.30     10.43 o
   4   2   1        6.39       15.27      2.09 o
   6   2   1     1000.55      951.03     13.83 o
   8   2   1     4668.14     4954.14     77.35 o
  10   2   1     2770.14     2987.54     47.15 o
  12   2   1     2800.93     2694.08     42.77 o
  14   2   1     3402.93     3154.69     51.74 o
  16   2   1     1029.01     1053.03     19.21 o
  18   2   1     8688.00     8530.62    143.26 o
  20   2   1     3694.73     3673.80     90.62 o
  22   2   1     2071.77     2171.19     55.49 o
  24   2   1     1568.41     1691.38     38.29 o
  26   2   1     1661.80     1561.35     35.77 o
  28   2   1      697.24      684.95     21.93 o
  30   2   1      160.73      166.50      7.13 o
  32   2   1      212.82      185.69      9.12 o
 -31   3   1      306.95      294.17     12.64 o
 -29   3   1      680.29      688.79     18.44 o
 -27   3   1      616.25      664.92     17.59 o
 -25   3   1      772.56      793.17     20.01 o
 -23   3   1      859.83      943.23     22.87 o
 -21   3   1     1507.34     1502.13     31.87 o
 -19   3   1     1614.60     1609.23     44.25 o
 -17   3   1     1743.58     1758.48     36.15 o
 -15   3   1     1084.07     1166.22     28.42 o
 -13   3   1     2437.08     2365.03     69.43 o
 -11   3   1     1836.86     1796.81     36.78 o
  -9   3   1     2532.32     2367.92     47.59 o
  -7   3   1     3183.04     2775.25     82.24 o
  -5   3   1     3450.99     3272.02     63.93 o
  -3   3   1     4562.22     4130.67     70.52 o
  -1   3   1     2812.69     2783.56     59.64 o
   1   3   1     3892.62     3353.11     75.16 o
   3   3   1     3349.31     3171.19     54.53 o
   5   3   1     3773.25     3380.00     90.18 o
   7   3   1     2615.19     2393.29     56.56 o
   9   3   1     1216.89     1192.23     29.91 o
  11   3   1     2635.00     2261.91     93.35 o
  13   3   1     1833.57     1744.28     35.64 o
  15   3   1     2339.85     2154.39     81.18 o
  17   3   1     1449.30     1505.42     31.35 o
  19   3   1     1770.12     1881.59     38.96 o
  21   3   1     1080.30     1240.71     28.93 o
  23   3   1      761.88      763.40     19.20 o
  25   3   1      946.93      899.96     22.24 o
  27   3   1      460.64      435.25     10.93 o
  29   3   1      668.27      671.94     15.37 o
  31   3   1      282.07      284.23      9.88 o
 -26   4   1     1322.73     1318.10     55.98 o
 -24   4   1     1567.94     1647.86     63.35 o
 -22   4   1     1168.08     1238.09     42.05 o
 -20   4   1     1826.44     2013.52     42.72 o
 -18   4   1     1258.70     1244.65     27.68 o
 -16   4   1       86.76       82.78      5.16 o
 -14   4   1        8.31        5.37      2.64 o
 -12   4   1      105.44      108.07      4.75 o
 -10   4   1      167.19      179.52      5.44 o
  -8   4   1      746.84      763.15     14.67 o
  -6   4   1     1004.86     1042.19     20.58 o
  -4   4   1     2409.90     2267.76     40.08 o
  -2   4   1     4008.00     3645.66     71.16 o
   0   4   1     5588.41     5050.83     79.44 o
   2   4   1     5795.75     5565.57    102.43 o
   4   4   1     7813.47     7350.20    146.56 o
   6   4   1     5249.68     4872.18    192.40 o
   8   4   1     1189.23     1156.29     23.34 o
  10   4   1     1233.43     1276.50     25.57 o
  12   4   1     1397.02     1406.16     30.99 o
  14   4   1     1071.34     1071.96     24.08 o
  16   4   1      826.68      834.65     19.72 o
  18   4   1      182.39      190.67      7.42 o
  20   4   1       59.55       68.34      5.29 o
  22   4   1      340.79      343.95     14.38 o
  24   4   1      131.64      115.54      9.46 o
 -17   5   1     1186.57     1178.85     32.08 o
 -15   5   1     1190.26     1234.23     25.21 o
 -13   5   1     1038.62     1089.50     22.59 o
 -11   5   1     1706.12     1737.98     33.42 o
  -9   5   1     1689.62     1800.70     31.76 o
  -7   5   1     1802.60     1838.73     38.54 o
  -5   5   1     1860.61     1927.59     36.35 o
  -3   5   1      634.79      614.95     16.14 o
  -1   5   1       26.20       23.90      4.80 o
   1   5   1      308.72      305.26     11.59 o
   3   5   1      619.56      644.31     16.76 o
   5   5   1       14.92       10.55      3.16 o
   7   5   1        5.94       -2.65      2.65 o
   9   5   1      146.38      145.80      5.51 o
  11   5   1      262.96      269.93      8.30 o
  13   5   1      856.05      873.28     18.90 o
  15   5   1     1599.99     1642.33     32.23 o
  17   5   1     1591.36     1693.34     55.47 o
 -36   0   2      114.71       90.69     11.80 o
 -34   0   2      109.64      125.99     13.21 o
 -32   0   2     1082.33     1126.20     47.92 o
 -30   0   2       88.40       68.84      9.82 o
 -28   0   2     8646.34     7770.59    287.04 o
 -26   0   2    14669.10    14825.57    541.71 o
 -24   0   2     6636.41     5997.62    221.83 o
 -22   0   2    11088.35    10515.73    384.87 o
 -20   0   2     5343.16     4862.69    127.15 o
 -18   0   2    15186.49    14861.52    382.59 o
 -16   0   2      834.32      841.67     23.80 o
 -14   0   2     7642.62     8291.60    214.13 o
 -12   0   2      196.57      266.42      8.76 o
 -10   0   2     4869.88     5547.15    143.76 o
  -8   0   2      901.93      827.90     31.38 o
  -6   0   2     1554.76     1110.70     40.85 o
  -4   0   2     2544.53     2488.87    141.36 o
  -2   0   2   105211.95   110963.97   6260.06 o
   0   0   2       94.65      144.07      4.55 o
   2   0   2     4922.63     5223.73    134.54 o
   4   0   2    25021.46    26673.93    685.39 o
   6   0   2    36129.63    39079.46   1558.98 o
   8   0   2    46052.79    46969.96   1206.54 o
  10   0   2     9799.76    10389.50    378.20 o
  12   0   2    38923.89    42171.50   1081.04 o
  14   0   2      269.95      177.41      6.90 o
  16   0   2    17200.33    18513.85    476.06 o
  18   0   2     9012.25     9087.90    347.52 o
  20   0   2      494.86      557.49     24.66 o
  22   0   2      589.19      589.75     26.18 o
  24   0   2       56.07       43.71      7.13 o
  26   0   2      173.92      187.70     12.27 o
  28   0   2      500.16      533.41     25.36 o
  30   0   2      914.21      853.06     37.40 o
  32   0   2     1158.45     1122.92     47.68 o
  34   0   2     1037.04     1012.60     31.57 o
 -37   1   2      511.58      543.58     28.87 o
 -35   1   2      994.92     1003.22     31.35 o
 -33   1   2      619.65      645.95     23.55 o
 -31   1   2      192.71      183.45      9.41 o
 -29   1   2      729.87      689.29     22.05 o
 -27   1   2      205.74      191.97      8.96 o
 -25   1   2     6490.75     5930.77    126.97 o
 -23   1   2       85.87       83.41      4.07 o
 -21   1   2      382.05      375.92      8.99 o
 -19   1   2      650.86      593.42     12.70 o
 -17   1   2     4557.39     4457.50     81.90 o
 -15   1   2    10596.61    11249.28    231.85 o
 -13   1   2     4213.48     3949.76     93.73 o
 -11   1   2     8348.09     8344.92    151.20 o
  -9   1   2    16181.79    16829.67    303.93 o
  -7   1   2    21126.51    21876.54    362.68 o
  -5   1   2    21372.60    23291.98    385.95 o
  -3   1   2    21142.56    21839.28    394.27 o
  -1   1   2    24908.96    27361.65    516.19 o
   1   1   2    19929.15    20947.15    518.34 o
   3   1   2    18794.02    20052.08    375.90 o
   5   1   2    11920.44    12463.13    233.64 o
   7   1   2     2119.42     2143.70     48.55 o
   9   1   2     9696.87    10280.17    203.92 o
  11   1   2       31.78       28.45      4.48 o
  13   1   2      469.74      386.40      8.45 o
  15   1   2     8264.13     8341.91    176.03 o
  17   1   2     5127.02     5042.11    107.49 o
  19   1   2     9179.64     9103.86    270.29 o
  21   1   2     3075.29     3011.08    101.11 o
  23   1   2     4519.99     4350.99     98.57 o
  25   1   2     2872.26     2792.66     75.38 o
  27   1   2      761.38      753.46     23.38 o
  29   1   2      842.75      860.11     26.56 o
  31   1   2     2599.17     2417.86     54.70 o
  33   1   2      416.39      396.42     12.63 o
  35   1   2      149.57      150.69      9.62 o
 -34   2   2      307.79      288.33     17.41 o
 -32   2   2      850.61      846.75     36.93 o
 -30   2   2      104.24      100.59     14.14 o
 -28   2   2       78.73       74.59      6.63 o
 -26   2   2      299.20      346.20     10.54 o
 -24   2   2      384.23      366.62      9.40 o
 -22   2   2      307.61      339.39      8.73 o
 -20   2   2      146.95      173.47      5.54 o
 -18   2   2     1977.63     1896.96     55.45 o
 -16   2   2     3879.44     3710.19     68.69 o
 -14   2   2     4459.71     4376.91     73.93 o
 -12   2   2     6227.96     6343.44    106.38 o
 -10   2   2    14133.16    14803.47    245.18 o
  -8   2   2     2011.17     1896.00     30.43 o
  -6   2   2     8844.51     9402.86    156.05 o
  -4   2   2      826.67      813.46     17.00 o
  -2   2   2    10916.08    11877.14    183.58 o
   0   2   2     6627.25     6920.11    107.13 o
   2   2   2     1616.33     1379.10     22.17 o
   4   2   2      159.18      133.13      4.85 o
   6   2   2      451.00      454.07      8.90 o
   8   2   2    11427.89    12077.67    206.78 o
  10   2   2      222.77      202.45      4.92 o
  12   2   2      627.88      597.99     11.75 o
  14   2   2      475.83      469.78      9.73 o
  16   2   2     1470.83     1452.75     30.58 o
  18   2   2      742.11      779.92     21.07 o
  20   2   2     2941.66     3074.77     81.85 o
  22   2   2     2493.86     2384.20     64.49 o
  24   2   2     3519.65     3418.00    155.56 o
  26   2   2      955.24     1021.61     30.42 o
  28   2   2      639.81      677.34     21.94 o
  30   2   2      881.66      821.04     35.53 o
  32   2   2      883.04      888.36     38.45 o
 -31   3   2        1.56       -3.81      4.27 o
 -29   3   2      535.87      554.02     15.59 o
 -27   3   2      709.97      730.50     18.99 o
 -25   3   2     1462.57     1486.52     40.69 o
 -23   3   2     1112.36     1202.65     28.30 o
 -21   3   2     1637.68     1673.31     37.84 o
 -19   3   2     1287.88     1352.50     27.79 o
 -17   3   2     1200.03     1186.22     24.54 o
 -15   3   2      346.86      375.14      9.23 o
 -13   3   2      484.58      491.76     11.17 o
 -11   3   2        1.65        3.64      1.95 o
  -9   3   2       27.42       28.53      2.83 o
  -7   3   2     4143.12     4178.79     71.58 o
  -5   3   2     3689.52     3529.17    108.17 o
  -3   3   2     1153.09     1211.00     21.82 o
  -1   3   2       19.90       20.00      3.01 o
   1   3   2     2894.77     2626.28     56.51 o
   3   3   2     2602.44     2362.99     52.01 o
   5   3   2     6754.25     6768.37    114.65 o
   7   3   2     6192.92     6037.61    105.83 o
   9   3   2     8674.04     8768.62    170.01 o
  11   3   2     6067.07     5324.37    104.65 o
  13   3   2      769.08      815.40     17.94 o
  15   3   2      191.03      163.26      5.61 o
  17   3   2       21.83       16.58      4.88 o
  19   3   2      314.78      313.81     17.57 o
  21   3   2       86.98       79.15      5.81 o
  23   3   2        2.77        8.92      4.10 o
  25   3   2      301.41      271.99     11.28 o
  27   3   2       26.94       29.09      4.32 o
  29   3   2        5.63        2.74      6.62 o
  31   3   2      238.35      209.06     23.37 o
 -26   4   2       18.59       19.75      9.00 o
 -24   4   2        0.25       -1.10      5.25 o
 -22   4   2       95.07       91.18      8.79 o
 -20   4   2      474.37      496.54     13.65 o
 -18   4   2        5.75        7.12      3.60 o
 -16   4   2      163.85      156.53      7.43 o
 -14   4   2      135.15      133.69      5.83 o
 -12   4   2      315.34      306.81      9.01 o
 -10   4   2      893.23      886.31     18.04 o
  -8   4   2      143.98      143.57      5.18 o
  -6   4   2      400.01      380.27     10.05 o
  -4   4   2       35.62       30.69      3.31 o
  -2   4   2      477.90      480.87     10.40 o
   0   4   2      124.34      123.14      3.93 o
   2   4   2       60.59       58.84      4.34 o
   4   4   2      624.93      708.26     20.94 o
   6   4   2      394.01      377.53     11.80 o
   8   4   2      405.25      420.29     11.40 o
  10   4   2      205.60      196.22      7.19 o
  12   4   2      181.28      180.99      7.76 o
  14   4   2        6.13        1.03      4.62 o
  16   4   2        0.33       12.48     10.79 o
  18   4   2       45.69       46.80      5.61 o
  20   4   2      202.61      195.71      9.31 o
  22   4   2      247.67      233.93     11.61 o
  24   4   2      279.76      271.14     12.81 o
 -17   5   2       28.36       22.84      9.58 o
 -15   5   2        0.80       -2.79      3.30 o
 -13   5   2       46.40       50.76      4.59 o
 -11   5   2       15.62       10.76      3.33 o
  -9   5   2        0.29       -1.02      2.82 o
  -7   5   2       10.52        6.48      3.27 o
  -5   5   2      181.44      199.23      6.72 o
  -3   5   2       70.32       65.56      5.50 o
  -1   5   2       16.68       15.82      6.49 o
   1   5   2       47.94       48.86      7.52 o
   3   5   2     1333.08     1402.64     39.76 o
   5   5   2      361.88      346.59     10.43 o
   7   5   2      158.38      169.77      6.43 o
   9   5   2      178.97      176.41      7.40 o
  11   5   2      468.94      449.91     11.50 o
  13   5   2      345.81      334.12      9.68 o
  15   5   2        3.38       10.02      4.76 o
  17   5   2        0.63        8.41      8.77 o
 -37   1   3       19.87       13.32      8.88 o
 -35   1   3       53.18       43.68      6.69 o
 -33   1   3       27.22       17.45      5.54 o
 -31   1   3        2.19       -4.54      4.54 o
 -29   1   3       40.34       46.10      5.82 o
 -27   1   3      945.87      973.56     29.17 o
 -25   1   3       60.13       60.94      4.80 o
 -23   1   3     1094.66     1060.10     25.14 o
 -21   1   3     7764.73     7855.40    166.56 o
 -19   1   3     2667.61     2575.70     56.18 o
 -17   1   3     7255.68     7344.43    155.47 o
 -15   1   3     6458.60     6856.02    146.73 o
 -13   1   3     2620.96     2600.57     56.05 o
 -11   1   3        3.45        3.17      1.77 o
  -9   1   3     1098.44     1164.28     25.71 o
  -7   1   3        9.54        5.82      1.26 o
  -5   1   3    10636.34    12144.20    227.30 o
  -3   1   3     6455.12     7180.89    185.27 o
  -1   1   3     4932.93     5843.50     96.50 o
   1   1   3      786.75      922.51     14.72 o
   3   1   3    22437.56    25092.70    469.05 o
   5   1   3     6702.08     6413.44    120.46 o
   7   1   3     3015.19     2881.96     55.18 o
   9   1   3    10493.42    11241.28    204.57 o
  11   1   3     4241.60     4082.63     75.15 o
  13   1   3     2967.86     2699.94     58.25 o
  15   1   3     1479.40     1542.16     34.39 o
  17   1   3     2654.26     2361.68     51.66 o
  19   1   3      310.16      293.83      8.83 o
  21   1   3       88.98       80.55      5.89 o
  23   1   3      355.30      363.30     10.81 o
  25   1   3        2.64       -2.40      3.75 o
  27   1   3      119.56      116.19     12.10 o
  29   1   3       56.47       38.57      7.48 o
  31   1   3      257.77      239.54     11.10 o
  33   1   3        1.27        2.15      4.66 o
  35   1   3       28.05       18.15      9.58 o
 -34   2   3     1244.81     1274.86     53.06 o
 -32   2   3     1184.75     1281.99     52.59 o
 -30   2   3      616.41      669.25     55.40 o
 -28   2   3      356.36      349.09     13.56 o
 -26   2   3       91.88      102.01      5.74 o
 -24   2   3       17.72       17.23      3.87 o
 -22   2   3      965.57      997.34     20.59 o
 -20   2   3      486.69      474.11     10.97 o
 -18   2   3      494.39      530.75     11.78 o
 -16   2   3       17.45       24.52      2.54 o
 -14   2   3     1914.85     1894.40     34.10 o
 -12   2   3      681.87      684.23     12.85 o
 -10   2   3     5089.39     5047.72    101.07 o
  -8   2   3     9884.75    10452.33    173.88 o
  -6   2   3     8005.20     8285.82    150.29 o
  -4   2   3     6869.63     6413.06    118.90 o
  -2   2   3     8347.94     8544.32    184.09 o
   0   2   3    14876.71    16158.36    312.30 o
   2   2   3     3037.00     2603.72     60.96 o
   4   2   3     7905.70     8380.88    142.12 o
   6   2   3     8287.76     8723.92    149.36 o
   8   2   3     1309.34     1279.71     26.86 o
  10   2   3      397.69      426.76      9.62 o
  12   2   3       44.37       54.70      3.02 o
  14   2   3       72.19       82.91      3.72 o
  16   2   3      178.17      212.42      7.89 o
  18   2   3      118.01      112.39      5.02 o
  20   2   3      947.00      939.52     27.37 o
  22   2   3     1369.49     1423.81     40.14 o
  24   2   3     3879.61     3251.97     87.22 o
  26   2   3     2502.36     2429.81    174.90 o
  28   2   3     1132.13     1175.56     34.89 o
  30   2   3     1879.96     1881.09     74.21 o
  32   2   3      128.94      111.38     11.69 o
 -31   3   3      725.41      781.39     20.96 o
 -29   3   3      317.15      346.55     11.59 o
 -27   3   3      681.82      728.71     19.13 o
 -25   3   3      723.63      798.42     20.35 o
 -23   3   3      992.49     1075.93     25.80 o
 -21   3   3     1539.81     1603.63     42.81 o
 -19   3   3      972.17     1028.76     24.31 o
 -17   3   3     1233.89     1262.76     25.99 o
 -15   3   3     1650.14     1638.27     32.74 o
 -13   3   3     1949.30     1890.06     49.30 o
 -11   3   3     2020.87     1839.97     36.17 o
  -9   3   3     2099.41     2110.60     37.54 o
  -7   3   3     3188.77     2857.19     49.66 o
  -5   3   3     3038.87     2700.59     46.83 o
  -3   3   3     2497.06     2303.03     70.24 o
  -1   3   3     2589.90     2571.02     48.08 o
   1   3   3     3197.83     2965.12     52.36 o
   3   3   3     2629.14     2484.72     48.95 o
   5   3   3     2697.89     2463.72     48.49 o
   7   3   3     1556.51     1523.80     28.13 o
   9   3   3     2302.21     1965.57     67.46 o
  11   3   3     3231.05     2949.58     58.68 o
  13   3   3     1822.20     1641.49     40.07 o
  15   3   3     1653.46     1541.35     32.16 o
  17   3   3     1450.03     1486.53     31.24 o
  19   3   3     1149.44     1220.07     34.53 o
  21   3   3      717.01      728.99     22.28 o
  23   3   3      828.50      777.86     23.90 o
  25   3   3      446.59      448.59     15.86 o
  27   3   3      656.89      650.95     21.45 o
  29   3   3      274.13      250.67     11.45 o
 -24   4   3     1802.18     2011.17     57.23 o
 -22   4   3     3270.07     3327.18    201.26 o
 -20   4   3     1871.44     1897.44     45.74 o
 -18   4   3     1162.03     1233.75     31.07 o
 -16   4   3     1845.98     1927.62     45.66 o
 -14   4   3     1699.27     1721.40     36.01 o
 -12   4   3     1785.85     1773.05     36.82 o
 -10   4   3      712.20      719.86     16.72 o
  -8   4   3      349.80      349.04      8.89 o
  -6   4   3      427.49      439.91     11.34 o
  -4   4   3      618.55      609.11     14.38 o
  -2   4   3      394.50      384.71      8.63 o
   0   4   3       86.52       96.88      3.58 o
   2   4   3     1580.23     1616.94     33.08 o
   4   4   3      759.40      837.38     21.98 o
   6   4   3      302.15      260.65      9.40 o
   8   4   3     4946.47     4546.07    140.16 o
  10   4   3     5030.30     4564.39     93.01 o
  12   4   3     4342.38     3864.22     91.77 o
  14   4   3     3044.23     2878.91     65.76 o
  16   4   3     2470.82     2546.18     74.37 o
  18   4   3     1632.46     1690.53     43.21 o
  20   4   3      766.29      739.72     26.11 o
  22   4   3      310.44      292.77     18.23 o
 -17   5   3        8.20       13.32      9.23 o
 -15   5   3       20.41       19.54      4.23 o
 -13   5   3      363.29      383.92     11.43 o
 -11   5   3     1169.51     1305.65     28.65 o
  -9   5   3     1527.92     1581.50     30.74 o
  -7   5   3     1773.24     1822.05     38.21 o
  -5   5   3     2843.43     2849.08     87.83 o
  -3   5   3     2470.24     2557.27     69.79 o
  -1   5   3     2717.54     2840.39    127.04 o
   1   5   3     1699.92     1850.82     86.49 o
   3   5   3      201.17      188.25      8.21 o
   5   5   3      304.24      281.40     16.52 o
   7   5   3      119.55      119.83      6.33 o
   9   5   3       52.56       51.85      5.00 o
  11   5   3       78.30       87.47      6.01 o
  13   5   3      159.90      144.75      7.22 o
  15   5   3      217.79      210.84     17.76 o
  17   5   3       52.11       69.19     11.80 o
 -36   0   4       11.36        8.41      8.30 o
 -34   0   4      140.87      126.11     12.15 o
 -32   0   4       12.50        7.48      7.01 o
 -30   0   4      303.79      320.70     18.23 o
 -28   0   4      962.15     1023.35     43.24 o
 -26   0   4      496.35      538.67     25.24 o
 -24   0   4     3190.71     3236.36    122.37 o
 -22   0   4     1895.68     1767.83     68.72 o
 -20   0   4    11531.89    10932.03    399.83 o
 -18   0   4     5995.89     5636.39    146.98 o
 -16   0   4    30522.31    33956.51    871.22 o
 -14   0   4     6261.03     5623.39    146.07 o
 -12   0   4     6472.38     5528.32    143.38 o
 -10   0   4    36737.43    40353.31   1034.56 o
  -8   0   4    16001.75    17575.28    451.14 o
  -6   0   4     8753.58     9552.75    245.98 o
  -4   0   4      575.86      619.42     17.48 o
  -2   0   4     1316.67     1184.87     45.23 o
   0   0   4      371.14      431.30     12.85 o
   2   0   4      693.96      812.51     22.77 o
   4   0   4      816.82      758.01     25.83 o
   6   0   4     6244.05     6064.56    156.81 o
   8   0   4     6145.96     6709.26    173.51 o
  10   0   4    20073.81    20225.76    519.49 o
  12   0   4     6751.45     6662.19    172.64 o
  14   0   4    34929.41    36806.09   1327.69 o
  16   0   4    22972.16    24516.46    651.86 o
  18   0   4     5428.67     5464.32    202.07 o
  20   0   4     3387.88     3080.56    116.17 o
  22   0   4     1507.08     1413.36     56.45 o
  24   0   4     2286.17     2265.48     87.77 o
  26   0   4      109.30      122.02     10.52 o
  28   0   4      163.37      149.25     12.04 o
  30   0   4      323.33      317.78     18.82 o
  32   0   4      535.50      523.60     26.41 o
 -35   1   4      774.57      819.81     38.92 o
 -33   1   4     1091.27     1218.90     36.61 o
 -31   1   4     1765.00     1872.77     55.40 o
 -29   1   4     1251.21     1356.89     39.38 o
 -27   1   4     6417.00     5899.27    374.29 o
 -25   1   4      860.89      918.23     22.51 o
 -23   1   4      367.40      375.81     10.95 o
 -21   1   4     1345.05     1401.35     32.02 o
 -19   1   4     1239.42     1348.98     37.85 o
 -17   1   4     2606.73     2671.72     58.01 o
 -15   1   4       90.35      133.48      5.70 o
 -13   1   4     3548.35     3178.09     68.15 o
 -11   1   4      346.80      298.28      6.86 o
  -9   1   4    14783.34    16036.46    291.31 o
  -7   1   4     8337.93     9021.97    156.51 o
  -5   1   4    11768.31    12480.64    226.93 o
  -3   1   4    16175.30    17931.71    295.39 o
  -1   1   4    22399.89    23092.60    380.37 o
   1   1   4     1853.20     1622.41     27.51 o
   3   1   4    13244.05    13291.86    221.36 o
   5   1   4    16491.66    17211.37    286.26 o
   7   1   4     5910.46     5567.39     93.66 o
   9   1   4     3005.42     2802.32     78.64 o
  11   1   4     1260.55     1164.43     26.25 o
  13   1   4     4029.88     3849.05    181.06 o
  15   1   4      768.97      850.58     20.08 o
  17   1   4     4160.87     3976.58     97.01 o
  19   1   4      186.26      198.40      6.96 o
  21   1   4      880.94      895.32     21.70 o
  23   1   4     1442.37     1483.87     34.23 o
  25   1   4     1073.99     1122.47     33.01 o
  27   1   4     1150.05     1195.55     35.12 o
  29   1   4     2459.19     2461.12     67.93 o
  31   1   4     1410.48     1385.54     40.78 o
  33   1   4      546.21      556.67     28.40 o
 -32   2   4      351.97      373.76     20.22 o
 -30   2   4      491.51      523.24     18.62 o
 -28   2   4     2013.77     2128.72     59.31 o
 -26   2   4      963.16     1025.64     31.50 o
 -24   2   4     1504.85     1544.27     43.49 o
 -22   2   4      352.48      368.41     23.67 o
 -20   2   4     1548.21     1686.80     46.54 o
 -18   2   4     1803.63     1684.03     52.83 o
 -16   2   4      661.58      701.21     16.96 o
 -14   2   4      606.57      641.14     15.53 o
 -12   2   4      158.13      174.80      5.01 o
 -10   2   4      537.00      524.97     11.37 o
  -8   2   4     1803.41     1685.56     38.35 o
  -6   2   4     2291.80     2051.57     40.48 o
  -4   2   4    10214.71    11419.68    246.36 o
  -2   2   4    10746.46    11452.19    246.88 o
   0   2   4     3102.85     2780.96     53.61 o
   2   2   4     8058.77     8422.68    181.86 o
   4   2   4     3834.88     3942.80     76.30 o
   6   2   4    21721.59    24118.07    528.10 o
   8   2   4      876.56      889.84     21.38 o
  10   2   4      337.75      318.11     10.55 o
  12   2   4        8.66       17.24      3.29 o
  14   2   4       16.58       22.58      5.14 o
  16   2   4     1266.54     1177.04     33.08 o
  18   2   4      405.00      446.04     14.67 o
  20   2   4      873.47      811.87     24.28 o
  22   2   4      680.71      712.46     22.19 o
  24   2   4      490.67      494.23     17.06 o
  26   2   4      870.31      903.06     27.79 o
  28   2   4     1320.80     1326.51     38.90 o
  30   2   4      925.89      953.81     41.37 o
 -31   3   4       12.25        7.82      5.72 o
 -29   3   4      183.67      191.48     10.00 o
 -27   3   4        0.94        1.50      4.50 o
 -25   3   4      125.32      122.74      6.48 o
 -23   3   4      220.42      225.33      8.26 o
 -21   3   4      511.09      517.34     14.11 o
 -19   3   4     1298.98     1314.20     30.53 o
 -17   3   4    11026.11    11231.00    211.07 o
 -15   3   4     4630.33     4301.02     82.20 o
 -13   3   4     1389.82     1428.78     32.23 o
 -11   3   4     1739.40     1680.84     66.79 o
  -9   3   4       20.71       18.13      2.24 o
  -7   3   4        3.18        4.76      2.21 o
  -5   3   4      458.16      544.28     13.77 o
  -3   3   4      983.90     1019.75     31.16 o
  -1   3   4       40.36       53.09      5.97 o
   1   3   4     1052.18     1074.35     23.58 o
   3   3   4       31.36       39.05      3.09 o
   5   3   4       43.92       52.62      3.47 o
   7   3   4     3139.06     2977.48     58.58 o
   9   3   4     3306.88     2921.51     65.73 o
  11   3   4      994.03      954.84     23.33 o
  13   3   4     2136.58     1865.62     53.92 o
  15   3   4     3091.75     2796.68     63.64 o
  17   3   4     2560.53     2186.60    194.65 o
  19   3   4     2211.66     2124.81     87.25 o
  21   3   4      756.13      733.85     22.65 o
  23   3   4      225.32      219.27     28.58 o
  25   3   4       91.58       99.85     17.18 o
  27   3   4       20.89       10.60      5.38 o
  29   3   4        4.40       -0.52      5.14 o
 -24   4   4        7.38        3.44      6.54 o
 -22   4   4      346.68      348.13     14.95 o
 -20   4   4        3.66        2.76      4.20 o
 -18   4   4       16.44       13.77      5.09 o
 -16   4   4       74.40       73.27      5.23 o
 -14   4   4       72.82       73.92      5.10 o
 -12   4   4      126.05      143.28      7.06 o
 -10   4   4       52.67       59.83      5.70 o
  -8   4   4        1.04        3.02      3.11 o
  -6   4   4       85.92       95.21      5.42 o
  -4   4   4     1100.55     1109.22     26.26 o
  -2   4   4      458.95      458.64     12.30 o
   0   4   4      134.24      140.08      8.65 o
   2   4   4      177.51      178.36      6.38 o
   4   4   4      161.28      162.96      6.12 o
   6   4   4     1734.81     1717.24     79.47 o
   8   4   4       40.58       41.03      4.88 o
  10   4   4      146.23      149.55      9.55 o
  12   4   4      338.16      321.28     11.15 o
  14   4   4      148.20      129.54      9.58 o
  16   4   4        0.22       -1.81      4.79 o
  18   4   4       51.67       41.05      6.63 o
  20   4   4       23.25       20.21      6.72 o
 -19   5   4       82.61       89.64     13.44 o
 -17   5   4      159.79      195.53     17.88 o
 -15   5   4      515.66      532.85     34.59 o
 -13   5   4      305.48      299.71      9.98 o
 -11   5   4      173.00      181.97      7.40 o
  -9   5   4       13.47       12.04      3.85 o
  -7   5   4       13.82        8.39      4.33 o
  -5   5   4        1.26       -3.40      4.02 o
  -3   5   4       19.45       11.60      4.44 o
   3   5   4        0.78        3.39      5.73 o
   5   5   4        8.60       -1.43      4.58 o
   7   5   4        5.04        3.43      5.01 o
   9   5   4      112.41      110.16     22.26 o
  11   5   4      148.52      129.17      9.17 o
 -35   1   5      226.35      208.97     16.36 o
 -33   1   5        7.34        6.02      5.29 o
 -31   1   5      258.29      272.98     12.04 o
 -29   1   5      430.82      408.15     15.15 o
 -27   1   5      883.29      880.00     26.85 o
 -25   1   5        1.68       -0.32      3.17 o
 -23   1   5       66.65       84.73      5.92 o
 -21   1   5      145.23      149.52      9.63 o
 -19   1   5     1438.32     1575.47     35.53 o
 -17   1   5     1859.58     1815.41     40.35 o
 -15   1   5     5517.95     5193.27    188.54 o
 -13   1   5     3236.07     3007.80     64.78 o
 -11   1   5     7896.54     7842.51    165.57 o
  -9   1   5     5872.36     5935.66    108.81 o
  -7   1   5       14.70       47.65      2.55 o
  -5   1   5     1515.86     1452.94     28.34 o
  -3   1   5      385.00      376.37      6.81 o
  -1   1   5     2416.59     2537.06     42.79 o
   1   1   5        2.71       10.32      1.14 o
   3   1   5     3444.01     3590.31     60.79 o
   5   1   5       71.06       64.23      3.58 o
   7   1   5     1225.10     1282.60     28.69 o
   9   1   5       50.90       49.54      3.53 o
  11   1   5       45.73       54.25      8.46 o
  13   1   5      462.06      507.04     14.70 o
  15   1   5     1692.12     1652.51     37.00 o
  17   1   5     1014.39     1084.25     25.39 o
  19   1   5     3514.31     3218.39     70.22 o
  21   1   5     4275.04     3917.44    122.46 o
  23   1   5     1849.00     1872.74     52.06 o
  25   1   5      639.22      612.90     20.15 o
  27   1   5        4.24       -4.42      4.42 o
  29   1   5        7.01        7.81      4.94 o
  31   1   5        5.31       -1.69      5.16 o
  33   1   5       93.42       75.50     11.45 o
 -32   2   5      587.22      668.52     31.21 o
 -30   2   5      536.57      582.44     20.16 o
 -28   2   5     1546.46     1694.02     48.19 o
 -26   2   5     1618.43     1689.41     47.66 o
 -24   2   5      958.13     1023.83     30.23 o
 -22   2   5     5828.64     5528.07    196.87 o
 -20   2   5     1240.37     1300.26     36.76 o
 -18   2   5       20.27       23.92      4.16 o
 -16   2   5      144.96      143.84      9.70 o
 -14   2   5       94.21      110.86      5.86 o
 -12   2   5       73.82       77.67      6.46 o
 -10   2   5     1081.15     1137.06     26.65 o
  -8   2   5      124.60      136.50      4.91 o
  -6   2   5        8.98       38.93      2.58 o
  -4   2   5     1983.02     1787.40     46.63 o
  -2   2   5    13101.61    13980.52    301.13 o
   0   2   5     5481.02     5218.81    165.52 o
   2   2   5    16858.39    18232.75    392.36 o
   4   2   5     9839.56    10585.09    203.35 o
   6   2   5     2267.29     2225.41     51.59 o
   8   2   5     3606.36     3582.95    120.73 o
  10   2   5     5405.26     5055.36    112.26 o
  12   2   5      839.79      818.20     20.34 o
  14   2   5      458.48      452.96     14.73 o
  16   2   5      289.74      269.69     10.25 o
  18   2   5       93.85       98.15      6.49 o
  20   2   5        7.67        1.86      3.57 o
  22   2   5      511.51      419.87     14.74 o
  24   2   5      190.39      165.33      8.78 o
  26   2   5       60.13       62.90      9.70 o
  28   2   5      422.40      391.29     20.80 o
 -31   3   5      213.90      221.76     11.34 o
 -29   3   5      424.24      435.30     16.27 o
 -27   3   5      524.32      576.25     19.59 o
 -25   3   5      520.01      541.20     18.37 o
 -23   3   5     1033.21     1027.46     30.38 o
 -21   3   5      742.78      780.99     23.76 o
 -19   3   5     1182.83     1207.35     34.46 o
 -17   3   5      914.89     1013.85     25.05 o
 -15   3   5     1542.69     1488.93     35.11 o
 -13   3   5     1833.20     1726.68     40.11 o
 -11   3   5     1515.19     1479.06     30.45 o
  -9   3   5     2191.20     2127.37     42.62 o
  -7   3   5     1820.49     1658.02     33.50 o
  -5   3   5     1794.04     1721.12     39.00 o
  -3   3   5     1748.33     1603.08    178.29 o
  -1   3   5     2084.28     2145.95     48.11 o
   1   3   5     1585.00     1510.06     34.36 o
   3   3   5     2299.73     2274.57     50.80 o
   5   3   5     1605.12     1600.24     73.74 o
   7   3   5     1504.78     1545.46     36.12 o
   9   3   5     3111.22     3022.74     68.22 o
  11   3   5     1301.35     1265.15     30.32 o
  13   3   5     1931.47     1926.03     44.98 o
  15   3   5     1007.69     1061.12     26.32 o
  17   3   5     1239.50     1255.12     35.82 o
  19   3   5      765.73      764.85     23.37 o
  21   3   5      573.76      572.48     18.81 o
  23   3   5      706.44      734.78     23.28 o
  25   3   5      333.07      287.66     12.23 o
  27   3   5      414.56      437.67     17.18 o
 -22   4   5        9.84        4.09      7.83 o
 -20   4   5      272.76      303.64     18.47 o
 -18   4   5     1362.73     1341.60     55.52 o
 -16   4   5     2129.77     2129.71     84.50 o
 -14   4   5     2033.40     2047.10     59.40 o
 -12   4   5     3681.48     3380.76     94.58 o
 -10   4   5     5019.62     4880.90    134.22 o
  -8   4   5     3318.32     3103.16    126.59 o
  -6   4   5     3646.10     3456.15    113.48 o
  -4   4   5     1205.94     1252.45     29.53 o
  -2   4   5       64.78       70.14      4.37 o
   0   4   5      308.71      300.55     10.53 o
   2   4   5        8.00        5.38      3.39 o
   4   4   5       12.51        9.67      3.49 o
   6   4   5      758.27      844.96     33.01 o
   8   4   5      348.55      370.80     13.72 o
  10   4   5      563.85      606.56     21.24 o
  12   4   5     1278.99     1303.71     40.58 o
  14   4   5     2627.38     2692.44    199.74 o
  16   4   5     1687.84     1853.05     56.27 o
  18   4   5      945.87      984.90     33.03 o
 -13   5   5       96.19      106.24     11.69 o
 -11   5   5        4.89        2.51      4.80 o
  -9   5   5       84.64       75.44     12.45 o
  -7   5   5      621.28      589.88     20.52 o
  -5   5   5      600.51      625.82     36.58 o
  -3   5   5      667.32      682.78     29.45 o
   1   5   5     1473.94     1622.33     63.58 o
   3   5   5     2204.02     2361.32     90.58 o
   5   5   5     1203.62     1341.89     41.64 o
   7   5   5     1229.58     1282.61     41.55 o
   9   5   5     1203.51     1319.51     41.72 o
 -34   0   6     1875.50     2043.31     82.28 o
 -32   0   6      243.80      261.56     16.95 o
 -30   0   6      624.38      539.84     26.53 o
 -28   0   6      428.90      412.56     21.27 o
 -26   0   6      350.22      335.19     18.00 o
 -24   0   6      310.33      276.87     15.43 o
 -22   0   6       94.66       76.55      8.53 o
 -20   0   6      473.07      405.90     19.63 o
 -18   0   6     1347.04     1382.15     54.46 o
 -16   0   6     2130.68     1928.02     66.79 o
 -14   0   6     5347.32     4425.68    115.91 o
 -12   0   6    23056.66    24298.57    624.16 o
 -10   0   6    18787.32    20350.69    523.13 o
  -8   0   6    27375.42    27885.16    924.06 o
  -6   0   6     9085.51     8707.37    262.85 o
  -4   0   6    27645.71    28656.52    735.27 o
  -2   0   6     4665.99     4310.39    112.48 o
   0   0   6     1645.06     1405.24     49.73 o
   2   0   6      117.77      196.06      7.48 o
   4   0   6     3791.79     3601.06     94.38 o
   6   0   6     3242.47     3343.46     88.06 o
   8   0   6       68.24      108.25      5.53 o
  10   0   6     1325.61     1431.37     39.42 o
  12   0   6     1572.64     1557.51     42.81 o
  14   0   6     3065.03     2955.74    111.50 o
  16   0   6     1697.48     1746.91     68.02 o
  18   0   6     3234.84     3056.95    116.06 o
  20   0   6     2770.74     2574.15     98.76 o
  22   0   6     3765.60     3367.49    127.98 o
  24   0   6     2895.85     2658.76    102.73 o
  26   0   6     2609.32     2472.47     96.42 o
  28   0   6     2757.12     2943.70    114.30 o
  30   0   6     2000.33     2043.19     82.05 o
 -35   1   6      357.78      348.40     21.62 o
 -33   1   6      547.51      574.24     20.29 o
 -31   1   6      518.59      549.90     23.37 o
 -29   1   6     1828.78     1768.88     50.08 o
 -27   1   6     2474.63     2460.50     67.39 o
 -25   1   6      978.64     1054.27     31.07 o
 -23   1   6     3809.77     3574.09     95.33 o
 -21   1   6     1946.99     1909.18     52.14 o
 -19   1   6     4592.13     4289.70     92.35 o
 -17   1   6     2089.06     1945.87     43.21 o
 -15   1   6     3413.04     2999.83     65.00 o
 -13   1   6      190.21      169.24      5.86 o
 -11   1   6     3096.83     3066.05     97.54 o
  -9   1   6     3860.03     3992.88     87.52 o
  -7   1   6      514.13      489.59     10.47 o
  -5   1   6      781.94      814.49     14.76 o
  -3   1   6     2566.75     2540.87     43.06 o
  -1   1   6     2975.00     2626.04     63.75 o
   1   1   6     1587.42     1424.20     25.01 o
   3   1   6    13596.15    14563.56    242.56 o
   5   1   6     6520.46     6210.89    104.56 o
   7   1   6    14139.44    14486.30    304.66 o
   9   1   6     4877.42     4631.68     98.99 o
  11   1   6     5360.06     5028.01    107.42 o
  13   1   6     3258.33     3188.05     75.60 o
  15   1   6     5374.86     5113.04    109.54 o
  17   1   6     1391.44     1471.27     33.76 o
  19   1   6       10.93        3.02      3.36 o
  21   1   6      739.26      753.44     19.23 o
  23   1   6      499.15      485.26     16.89 o
  25   1   6      359.38      359.69     13.95 o
  27   1   6      635.78      637.16     21.44 o
  29   1   6      667.13      643.87     22.09 o
  31   1   6      398.25      429.98     23.96 o
 -32   2   6      248.24      253.85     16.13 o
 -30   2   6      769.78      754.54     33.89 o
 -28   2   6      393.37      412.27     15.71 o
 -26   2   6     1445.62     1495.33     42.99 o
 -24   2   6      374.30      410.43     15.07 o
 -22   2   6     3237.26     3088.73     83.09 o
 -20   2   6     3819.78     3560.78     94.78 o
 -18   2   6     2108.19     2065.82     56.35 o
 -16   2   6     2084.84     2039.64     55.87 o
 -14   2   6      252.54      268.87      9.95 o
 -12   2   6      903.99      916.28     26.23 o
 -10   2   6      360.33      370.87     14.55 o
  -8   2   6      926.22      991.73     23.49 o
  -6   2   6      261.51      307.96      8.87 o
  -4   2   6      193.84      176.17      6.02 o
  -2   2   6     1042.24     1046.03     24.45 o
   0   2   6     4037.07     3885.84    101.86 o
   2   2   6     3269.04     3233.18     72.53 o
   4   2   6     8231.56     8700.88    192.07 o
   6   2   6     2006.20     1964.37     45.16 o
   8   2   6     2682.57     2396.01     82.83 o
  10   2   6     1116.98     1158.37     27.84 o
  12   2   6     1031.65     1034.06     29.78 o
  14   2   6     7346.38     6589.14    171.93 o
  16   2   6      712.26      746.02     26.82 o
  18   2   6      530.44      553.35     18.03 o
  20   2   6       50.16       76.67      8.06 o
  22   2   6      412.12      377.33     14.15 o
  24   2   6      538.33      532.39     20.86 o
  26   2   6      106.45      109.95      8.09 o
  28   2   6      129.15      117.34     10.99 o
 -29   3   6        1.11       -2.89      5.14 o
 -27   3   6       83.75       97.52     11.34 o
 -25   3   6      257.20      248.16     10.88 o
 -23   3   6      256.79      261.64     11.01 o
 -21   3   6       88.00       77.41      6.43 o
 -19   3   6     2946.13     2965.91    111.38 o
 -17   3   6       27.94       33.93      4.50 o
 -15   3   6       89.75      101.62      6.25 o
 -13   3   6     1252.05     1287.57     36.10 o
 -11   3   6     2308.33     2232.90     50.37 o
  -9   3   6     4362.85     4262.17     93.65 o
  -7   3   6     2992.46     2831.25     63.05 o
  -5   3   6     3532.40     3162.83     70.25 o
  -3   3   6     1733.32     1671.97     67.47 o
  -1   3   6      877.65      904.96     21.92 o
   1   3   6     1060.44     1043.92     29.42 o
   3   3   6        2.54       -2.89      2.89 o
   5   3   6       23.52       16.89      3.32 o
   7   3   6      502.88      502.67     13.90 o
   9   3   6     6618.97     6325.95    140.37 o
  11   3   6       49.53       43.86      6.72 o
  13   3   6      380.76      381.57     11.47 o
  15   3   6      467.09      471.75     13.73 o
  17   3   6      386.19      394.34     15.19 o
  19   3   6      655.24      641.96     22.97 o
  21   3   6     1444.48     1396.65     40.25 o
  23   3   6      666.54      667.22     33.31 o
  25   3   6     1525.11     1553.09     44.95 o
 -20   4   6      355.22      346.41     20.22 o
 -18   4   6      106.88      106.45      8.59 o
 -16   4   6        7.63        6.26      4.99 o
 -14   4   6      592.82      603.23     21.25 o
 -12   4   6       72.54       77.67      6.96 o
 -10   4   6       63.36       68.47      4.98 o
  -8   4   6       18.17       17.58      3.56 o
  -6   4   6       50.89       51.29      4.42 o
  -4   4   6      266.81      260.22      8.63 o
  -2   4   6        0.79       -0.63      2.91 o
   0   4   6      136.66      144.75      7.02 o
   2   4   6      287.27      264.41      9.95 o
   4   4   6      668.50      670.83     17.68 o
   6   4   6      131.38      126.24      9.31 o
   8   4   6      172.35      189.73     21.56 o
  10   4   6        0.88       -2.09      3.14 o
  12   4   6       62.38       60.97      5.07 o
  14   4   6      451.16      378.55     16.15 o
  16   4   6        0.17       -0.30      5.61 o
  18   4   6        3.21        4.21     10.40 o
  -9   5   6       20.85       20.57      5.71 o
  -7   5   6      244.23      229.68     11.26 o
  -5   5   6      322.24      314.54     13.45 o
  -3   5   6      232.76      223.23     13.32 o
  -1   5   6      247.52      240.33     10.64 o
   1   5   6      106.65      116.64     10.64 o
   3   5   6        0.65       -6.12      8.41 o
   5   5   6       29.17       31.67     10.99 o
   7   5   6       63.63       69.54     13.32 o
 -33   1   7      191.11      166.31     14.96 o
 -31   1   7      107.16      123.70      8.71 o
 -29   1   7      489.48      482.65     18.58 o
 -27   1   7      263.42      239.10     15.89 o
 -25   1   7       93.55       75.24      6.68 o
 -23   1   7       23.30       11.46      3.56 o
 -21   1   7      130.30      132.04      6.09 o
 -19   1   7      387.62      360.30     10.54 o
 -17   1   7      150.88      158.21      6.33 o
 -15   1   7       19.13       18.99      3.10 o
 -13   1   7      152.19      149.14      5.84 o
 -11   1   7       50.82       58.03      3.86 o
  -9   1   7     1611.77     1441.54     39.75 o
  -7   1   7     7058.88     7077.77    150.02 o
  -5   1   7     6265.39     6199.75    124.46 o
  -3   1   7    10290.45    10798.95    196.98 o
  -1   1   7     2260.90     2090.01     39.65 o
   1   1   7     1666.54     1478.66     39.90 o
   3   1   7     2754.16     2549.74     55.53 o
   5   1   7       11.35       10.14      2.60 o
   7   1   7      286.71      316.35      9.31 o
   9   1   7      847.76      892.48     21.34 o
  11   1   7      221.53      199.32      7.10 o
  13   1   7      900.07      921.59     22.20 o
  15   1   7        8.60        4.07      3.32 o
  17   1   7     1533.58     1573.97     36.19 o
  19   1   7      118.04      105.69      5.82 o
  21   1   7      279.18      252.35     10.99 o
  23   1   7      410.36      390.24     14.79 o
  25   1   7      356.97      338.29     13.75 o
  27   1   7      567.17      562.46     19.82 o
  29   1   7      303.70      288.09     19.05 o
 -30   2   7      108.05      107.41     10.99 o
 -28   2   7      464.05      499.01     30.45 o
 -26   2   7      951.93      990.13     30.18 o
 -24   2   7     2394.94     2430.74     95.25 o
 -22   2   7     2260.55     2223.25    234.27 o
 -20   2   7     1917.71     1834.77    154.92 o
 -18   2   7     3986.21     3819.21    170.40 o
 -16   2   7     5007.56     4913.84    205.81 o
 -14   2   7      231.38      228.89      9.23 o
 -12   2   7       41.05       43.81      4.63 o
 -10   2   7      799.51      839.48     20.58 o
  -8   2   7       81.51       94.99      5.53 o
  -6   2   7       21.01       18.38      2.94 o
  -4   2   7      401.58      455.91     12.16 o
  -2   2   7       18.72       24.22      3.39 o
   0   2   7      136.88      143.88      6.73 o
   2   2   7      205.97      229.45     13.38 o
   4   2   7     1692.64     1587.73     85.14 o
   6   2   7     1928.68     1895.33     72.94 o
   8   2   7     4051.95     3765.91     84.73 o
  10   2   7     2287.49     2202.97     63.53 o
  12   2   7      952.40      961.78     28.38 o
  14   2   7     6662.73     5804.95    152.22 o
  16   2   7     2331.56     2450.32     66.81 o
  18   2   7      971.50      955.15     28.71 o
  20   2   7      656.17      616.65     20.23 o
  22   2   7      116.11      106.34      7.55 o
  24   2   7        5.11       -6.14      6.14 o
  26   2   7       15.86        5.96      6.90 o
 -27   3   7      270.42      275.50     13.67 o
 -25   3   7      466.21      476.75     17.11 o
 -23   3   7      465.65      492.76     17.21 o
 -21   3   7      538.00      522.53     17.66 o
 -19   3   7      432.37      436.44     15.08 o
 -17   3   7      925.10      947.69     28.04 o
 -15   3   7     1440.24     1470.09     41.22 o
 -13   3   7     1038.08     1033.16     25.22 o
 -11   3   7     1409.25     1415.21     33.36 o
  -9   3   7     1544.05     1552.17     36.20 o
  -7   3   7     1224.91     1266.38     30.03 o
  -5   3   7     1677.62     1607.68     37.22 o
  -3   3   7     1267.90     1429.98     33.37 o
  -1   3   7     1247.52     1355.57     37.81 o
   1   3   7     1412.30     1413.49     39.34 o
   3   3   7     1009.38     1073.37     34.41 o
   5   3   7      964.29      982.77     24.42 o
   7   3   7     1459.62     1564.48     37.24 o
   9   3   7     1063.39     1036.41     27.42 o
  11   3   7     1274.46     1325.56     32.20 o
  13   3   7      546.48      553.26     15.66 o
  15   3   7      930.16      945.73     28.32 o
  17   3   7      692.54      704.35     22.48 o
  19   3   7      525.45      508.60     17.58 o
  21   3   7      830.57      827.20     26.08 o
  23   3   7      212.34      193.67     10.31 o
 -20   4   7        9.02        8.77      8.53 o
 -18   4   7        5.50       -0.56      7.48 o
 -16   4   7       15.43       18.65      5.81 o
 -14   4   7     1141.60     1172.48     28.68 o
 -12   4   7     1639.60     1724.59     48.24 o
 -10   4   7      868.57      866.42     22.03 o
  -8   4   7     2751.07     2671.87    136.66 o
  -6   4   7     2125.86     2107.88     48.43 o
  -4   4   7     1608.64     1743.19     40.63 o
  -2   4   7     2473.77     2474.48     66.78 o
   0   4   7     2182.73     2146.58     58.39 o
   2   4   7     1720.64     1809.45     42.79 o
   4   4   7      732.66      765.27     21.66 o
   6   4   7      434.20      421.99     12.73 o
   8   4   7      429.77      466.54     13.77 o
  10   4   7      475.34      431.50     13.08 o
  12   4   7      201.14      179.16      7.96 o
  14   4   7       19.77        6.54      4.49 o
  16   4   7       10.55        4.51      7.66 o
  -5   5   7        7.62        7.25      6.31 o
  -3   5   7        9.95        5.96      5.73 o
  -1   5   7      178.94      168.03      8.63 o
   1   5   7      194.58      209.55     14.02 o
   3   5   7      152.11      157.57     10.12 o
 -32   0   8     2242.97     2227.62     89.17 o
 -30   0   8     2309.98     2330.00     92.33 o
 -28   0   8     2182.98     2213.47     87.54 o
 -26   0   8      399.18      462.00     23.37 o
 -24   0   8      128.55      134.05     11.10 o
 -22   0   8     2360.99     2205.41     85.67 o
 -20   0   8       13.38       12.39      5.84 o
 -18   0   8      401.81      429.86     20.57 o
 -16   0   8       11.51        7.48      5.14 o
 -14   0   8      104.75      122.80      6.61 o
 -12   0   8      517.49      478.24     18.41 o
 -10   0   8     3310.27     3118.49    190.45 o
  -8   0   8     4858.74     4306.65    113.22 o
  -6   0   8     2077.12     1846.68     75.85 o
  -4   0   8     5667.26     5555.37    213.18 o
  -2   0   8    11136.33    11302.54    292.10 o
   0   0   8     9089.14     8817.92    228.55 o
   2   0   8    18617.97    19676.59    506.39 o
   4   0   8    12689.39    12537.52    323.79 o
   6   0   8     1586.32     1490.42     41.45 o
   8   0   8     4630.81     4356.76    160.99 o
  10   0   8      447.53      438.14     18.41 o
  12   0   8      828.79      872.70     37.17 o
  14   0   8       95.01       87.66      8.65 o
  16   0   8      140.32      159.42     11.57 o
  18   0   8      253.59      255.14     15.54 o
  20   0   8        8.83       -0.82      5.38 o
  24   0   8     1419.78     1472.96     61.01 o
  26   0   8     1511.24     1410.67     59.14 o
 -33   1   8       74.61       52.48     10.52 o
 -31   1   8       59.86       63.27      7.39 o
 -29   1   8      471.33      427.84     16.36 o
 -27   1   8       27.89       36.46      5.81 o
 -25   1   8      623.57      610.65     20.20 o
 -23   1   8      581.44      552.56     18.51 o
 -21   1   8     3161.85     3089.47     82.51 o
 -19   1   8     3989.62     3565.21    120.32 o
 -17   1   8     2702.15     2682.95     59.13 o
 -15   1   8     3039.58     2899.87     63.52 o
 -13   1   8     3131.33     3045.37     93.75 o
 -11   1   8    10607.73    10221.40    216.13 o
  -9   1   8     1264.00     1250.33     28.77 o
  -7   1   8      607.57      608.16     15.27 o
  -5   1   8      715.47      775.84     21.85 o
  -3   1   8      743.14      721.63     20.15 o
  -1   1   8      329.72      350.06     10.45 o
   1   1   8     1815.94     1791.53     40.01 o
   3   1   8     1421.35     1466.93     33.27 o
   5   1   8     3373.73     3203.34     69.61 o
   7   1   8      749.24      741.42     22.46 o
   9   1   8     2201.90     2169.38     59.13 o
  11   1   8     3732.08     3806.44     91.41 o
  13   1   8     4924.45     4963.78    106.84 o
  15   1   8     3281.23     3128.71     93.99 o
  17   1   8      111.45      113.98      6.19 o
  19   1   8     2077.33     2173.85     60.29 o
  21   1   8     1503.75     1539.82     44.33 o
  23   1   8     1169.06     1260.79     37.56 o
  25   1   8      621.63      618.25     21.35 o
  27   1   8      224.79      242.98     17.53 o
 -28   2   8      102.00      107.17     11.34 o
 -26   2   8      280.29      291.90     12.52 o
 -24   2   8      627.30      619.58     20.50 o
 -22   2   8     1087.00     1090.98     32.46 o
 -20   2   8     1315.41     1330.79     38.37 o
 -18   2   8     2266.51     2309.85     63.17 o
 -16   2   8       70.46       58.74      5.67 o
 -14   2   8     3171.84     3138.23     84.00 o
 -12   2   8     3236.48     2940.79    110.62 o
 -10   2   8     2358.49     2161.27     58.76 o
  -8   2   8      444.84      439.04     14.62 o
  -6   2   8      178.89      161.68      7.68 o
  -4   2   8     1891.92     1743.83     47.85 o
  -2   2   8      449.71      456.50     15.00 o
   0   2   8      550.77      464.21     15.21 o
   2   2   8      101.16      108.28      6.32 o
   4   2   8       97.22      101.05      7.66 o
   6   2   8      657.62      657.24     20.40 o
   8   2   8      303.43      329.60     12.51 o
  10   2   8      851.84      889.64     26.77 o
  12   2   8     5189.31     5267.70    138.88 o
  14   2   8     1214.72     1264.31     36.68 o
  16   2   8     1028.88     1097.04     32.63 o
  18   2   8      755.26      804.01     25.31 o
  20   2   8     1515.62     1559.07     44.95 o
  22   2   8      901.15      870.92     27.50 o
 -25   3   8      527.06      541.77     18.93 o
 -23   3   8       83.67       80.09      7.10 o
 -21   3   8      213.87      173.06      9.09 o
 -19   3   8      751.83      742.19     23.35 o
 -17   3   8     1074.38     1052.85     31.09 o
 -15   3   8      205.13      196.29      9.70 o
 -13   3   8      132.97      127.23      8.30 o
 -11   3   8       27.14       19.57      4.34 o
  -9   3   8       17.91       13.01      5.38 o
  -7   3   8     1323.49     1308.12     75.73 o
  -5   3   8      690.05      730.16     22.31 o
  -3   3   8     4076.36     3560.52     94.58 o
  -1   3   8     5454.97     5015.08    131.81 o
   1   3   8     1459.89     1495.52     41.86 o
   3   3   8      987.87     1050.00     30.57 o
   5   3   8      268.98      296.40     11.40 o
   7   3   8       24.70       18.59      8.01 o
   9   3   8      260.09      273.67     11.17 o
  11   3   8        6.07        8.23      4.24 o
  13   3   8        4.03       -3.96      3.96 o
  15   3   8       31.53       28.07      5.27 o
  17   3   8       38.18       37.83      6.02 o
  19   3   8        2.34        1.02      5.00 o
 -20   4   8      193.96      180.69     17.06 o
 -18   4   8      156.80      171.79      9.46 o
 -16   4   8       32.49       29.27      4.69 o
 -14   4   8      282.11      276.99     10.14 o
 -12   4   8      371.41      363.90     11.68 o
 -10   4   8       96.44       88.79      6.11 o
  -8   4   8       39.13       30.05      4.32 o
  -6   4   8      159.91      144.50      9.95 o
  -4   4   8        2.65        4.54      6.66 o
  -2   4   8       21.28       19.33      4.56 o
   0   4   8       29.68       27.88      5.26 o
   2   4   8      181.79      171.67      8.66 o
   4   4   8       26.43       18.65      4.99 o
   6   4   8        0.44       10.06      4.55 o
   8   4   8       11.69        8.42      7.07 o
  10   4   8       73.20       63.46     16.89 o
  12   4   8      632.26      654.84     29.34 o
  14   4   8      141.86      165.61     12.04 o
 -31   1   9      635.19      593.49     30.27 o
 -29   1   9      754.64      743.02     24.62 o
 -27   1   9      656.10      673.58     22.40 o
 -25   1   9     1152.55     1162.91     43.71 o
 -23   1   9     1083.83     1084.18     32.48 o
 -21   1   9      299.16      310.09     10.23 o
 -19   1   9       45.37       32.27      4.31 o
 -17   1   9        1.83        1.10      3.10 o
 -15   1   9      749.51      782.66     19.63 o
 -13   1   9     2181.40     2090.97     85.49 o
 -11   1   9       69.82       80.60      5.10 o
  -9   1   9        0.59       -0.27      2.76 o
  -7   1   9       72.52       77.43      4.76 o
  -5   1   9      234.21      222.45      9.42 o
  -3   1   9     1021.45     1036.73     36.00 o
  -1   1   9     2266.08     2260.41     64.11 o
   1   1   9     1927.84     1889.67     51.98 o
   3   1   9     2104.56     1995.06     54.67 o
   5   1   9      812.40      839.48     20.58 o
   7   1   9     1044.12     1114.40     27.80 o
   9   1   9     1745.26     1915.11     43.39 o
  11   1   9       65.41       68.13      5.08 o
  13   1   9      463.04      465.99     13.36 o
  15   1   9      381.40      398.37     12.28 o
  17   1   9      517.26      564.01     19.37 o
  19   1   9      137.59      136.47      8.53 o
  21   1   9        0.59       -4.66      4.66 o
  23   1   9        6.12        3.14      5.69 o
  25   1   9       53.53       54.11     10.64 o
 -26   2   9       72.03       81.21      7.80 o
 -24   2   9      109.45      106.32      7.95 o
 -22   2   9      172.36      178.09      9.15 o
 -20   2   9      416.01      398.26     26.00 o
 -18   2   9     1005.55     1016.61     30.97 o
 -16   2   9      459.90      476.21     16.43 o
 -14   2   9     2575.66     2432.11     66.40 o
 -12   2   9     3967.67     3527.57    147.61 o
 -10   2   9     3096.41     2831.57    174.55 o
  -8   2   9     3097.94     2663.79    102.15 o
  -6   2   9     1911.26     1908.37     52.48 o
  -4   2   9     1012.95     1067.84     31.07 o
  -2   2   9        5.04        2.49      3.59 o
   0   2   9       54.33       46.43      5.20 o
   2   2   9        3.99        0.15      3.56 o
   4   2   9      457.72      421.01     14.75 o
   6   2   9       55.22       56.79      7.54 o
   8   2   9       14.00        9.11      4.58 o
  10   2   9      613.68      582.54     26.65 o
  12   2   9     1812.56     1909.88     53.51 o
  14   2   9      910.40      955.70     29.28 o
  16   2   9     1526.49     1598.37     45.98 o
  18   2   9     1301.69     1346.61     39.78 o
  20   2   9      916.02      972.41     33.25 o
  22   2   9      490.16      501.27     26.88 o
 -23   3   9      245.53      247.80     11.69 o
 -21   3   9      220.99      226.23     23.55 o
 -19   3   9      411.08      423.96     15.61 o
 -17   3   9      752.40      773.71     24.35 o
 -15   3   9      473.74      453.34     16.04 o
 -13   3   9      553.06      527.33     19.75 o
 -11   3   9      801.60      798.24     33.02 o
  -9   3   9      687.40      697.91     21.89 o
  -7   3   9     1202.51     1180.02     34.25 o
  -5   3   9      734.57      797.13     37.34 o
  -3   3   9      980.11     1000.00     29.50 o
  -1   3   9      990.85      921.97     27.60 o
   1   3   9      875.94      903.44     27.23 o
   3   3   9      903.07      920.71     39.21 o
   5   3   9      680.45      730.58     41.67 o
   7   3   9     1084.49     1091.31     32.27 o
   9   3   9      582.47      614.56     20.27 o
  11   3   9      292.61      299.93     12.67 o
  13   3   9      438.79      442.80     16.24 o
  15   3   9      451.62      467.23     17.06 o
  17   3   9      412.00      397.91     15.48 o
 -16   4   9      539.29      511.91     24.19 o
 -14   4   9       36.33       28.40      7.95 o
 -12   4   9       47.87       51.31      8.53 o
 -10   4   9       37.96       28.82      9.47 o
  -8   4   9       29.70       40.48      5.60 o
  -6   4   9      103.10      104.95      7.27 o
  -4   4   9      530.80      546.45     18.43 o
  -2   4   9     1087.65     1142.27     33.68 o
   0   4   9     1473.45     1586.52     45.04 o
   2   4   9     1324.62     1428.65     41.11 o
   4   4   9     2641.71     2708.40     73.88 o
   6   4   9     2382.01     2665.10     72.88 o
   8   4   9     1495.09     1609.70     64.28 o
  10   4   9      333.77      333.21     18.00 o
 -28   0  10      904.05     1049.53     46.17 o
 -26   0  10     1671.44     1681.93     68.72 o
 -24   0  10     4796.84     4591.27    173.56 o
 -22   0  10     2160.93     2351.27     92.21 o
 -20   0  10     3399.75     3209.59    122.83 o
 -18   0  10     1514.35     1528.71     61.59 o
 -16   0  10     1064.42     1147.58     47.68 o
 -14   0  10      745.42      757.81     33.31 o
 -12   0  10      731.53      738.18     32.49 o
 -10   0  10      197.04      210.76      9.75 o
  -8   0  10     4840.82     5088.88    134.13 o
  -6   0  10      112.38      114.25      7.27 o
  -4   0  10     1553.65     1600.08     44.83 o
  -2   0  10     1228.24     1268.67     36.36 o
   0   0  10     3131.71     3055.96     91.34 o
   2   0  10     3432.68     3438.72     91.98 o
   4   0  10     4539.75     4458.81    201.14 o
   6   0  10     5940.99     5157.76    192.73 o
   8   0  10     4957.96     4617.34    173.32 o
  10   0  10     4545.30     4477.09    168.42 o
  12   0  10     1788.14     1956.94     77.72 o
  14   0  10     1234.73     1318.22     54.70 o
  16   0  10        9.40       12.62      7.36 o
  18   0  10      192.14      194.60     14.73 o
  20   0  10     2796.05     2858.62    111.73 o
  22   0  10       90.29      112.20     14.26 o
 -29   1  10       56.29       68.60     11.57 o
 -27   1  10       88.60      101.99      8.72 o
 -25   1  10       99.71      115.18      8.41 o
 -23   1  10      374.25      352.16     14.29 o
 -21   1  10      294.68      281.33     12.08 o
 -19   1  10       92.17       96.11      5.97 o
 -17   1  10     1045.05     1046.69     27.75 o
 -15   1  10      971.31      976.11     24.02 o
 -13   1  10     5635.53     5340.65    292.16 o
 -11   1  10     1516.15     1480.97     42.06 o
  -9   1  10     1513.05     1514.33     42.89 o
  -7   1  10     2079.58     2131.03     58.59 o
  -5   1  10     2329.56     2086.92     79.07 o
  -3   1  10     4379.19     4162.53    259.28 o
  -1   1  10     1489.89     1515.86     42.81 o
   1   1  10     1371.91     1322.65     37.97 o
   3   1  10      473.62      472.96     16.24 o
   5   1  10      175.71      178.05      8.84 o
   7   1  10      649.99      668.29     28.58 o
   9   1  10      581.00      615.66     20.41 o
  11   1  10      591.19      602.39     20.29 o
  13   1  10      421.62      475.34     29.57 o
  15   1  10       55.16       70.59      9.82 o
  17   1  10     1236.28     1242.95     52.36 o
  19   1  10     1237.68     1275.80     54.00 o
 -24   2  10       10.52        6.37      5.02 o
 -22   2  10       19.32       17.10      9.70 o
 -20   2  10      149.01      143.27      8.54 o
 -18   2  10        4.57        1.53      4.30 o
 -16   2  10      399.94      390.27     14.74 o
 -14   2  10     1326.44     1410.16     49.67 o
 -12   2  10     1177.07     1212.93     35.53 o
 -10   2  10     1481.49     1482.83     42.27 o
  -8   2  10     1427.71     1390.85     39.83 o
  -6   2  10     3008.12     2884.66     78.01 o
  -4   2  10     1192.13     1243.03     36.07 o
  -2   2  10     1934.71     1879.91     52.35 o
   0   2  10      285.67      307.33     12.45 o
   2   2  10       70.98       82.05      7.77 o
   4   2  10      283.48      271.29     11.24 o
   6   2  10       72.14       89.88      7.09 o
   8   2  10      100.22       93.02      7.19 o
  10   2  10      450.29      464.90     16.85 o
  12   2  10      302.28      306.19     13.04 o
  14   2  10      234.59      247.94     11.70 o
  16   2  10      286.72      304.14     13.42 o
  18   2  10      500.03      501.04     27.23 o
  20   2  10      526.75      557.96     29.45 o
 -19   3  10      366.55      371.10     14.65 o
 -17   3  10       73.64       67.59      6.97 o
 -15   3  10       10.15        5.04      4.63 o
 -13   3  10       10.61        9.83      4.77 o
 -11   3  10       34.74       26.88      5.08 o
  -9   3  10      110.65      115.85      7.39 o
  -7   3  10      352.94      328.15     12.72 o
  -5   3  10       37.64       15.19      4.63 o
  -3   3  10       92.62       81.64      6.65 o
  -1   3  10       32.20       25.95      5.16 o
   1   3  10       70.31       84.08      7.08 o
   3   3  10      547.54      569.80     19.87 o
   5   3  10     1554.37     1598.75     45.65 o
   7   3  10      874.92      924.44     28.62 o
   9   3  10      915.66      889.64     33.43 o
  11   3  10     1267.04     1401.44     41.27 o
  13   3  10      905.46      940.72     42.66 o
 -23   1  11      509.80      515.41     25.83 o
 -21   1  11      203.33      189.69     14.14 o
 -19   1  11     1172.88     1144.31     48.39 o
 -17   1  11      686.17      704.60     60.48 o
 -15   1  11      437.28      421.01     18.76 o
 -13   1  11     1027.96     1035.26     31.24 o
 -11   1  11       25.90       19.80      5.04 o
  -9   1  11      170.86      152.80      8.39 o
  -7   1  11       66.12       77.52      6.86 o
  -5   1  11        1.47       -2.71      6.43 o
  -3   1  11      495.68      540.46     18.39 o
  -1   1  11      714.60      699.77     22.48 o
   1   1  11        7.70        9.13      4.43 o
   3   1  11       21.68       21.12      5.04 o
   5   1  11      392.64      411.98     15.60 o
   7   1  11     1518.70     1658.17     47.52 o
   9   1  11      948.04     1054.36     34.95 o
  11   1  11     1313.66     1348.39     39.91 o
  13   1  11      843.70      850.14     38.22 o
  15   1  11      284.73      311.47     19.28 o
  17   1  11      264.85      266.71     17.53 o
 -24   2  11        4.64        2.22      7.83 o
 -22   2  11      183.85      165.73     14.96 o
 -20   2  11      247.05      208.25     10.58 o
 -18   2  11       10.15        3.18      4.79 o
 -16   2  11      109.51      116.41      8.17 o
 -14   2  11       46.16       31.49      5.82 o
 -12   2  11      616.79      562.22     19.21 o
 -10   2  11     1421.79     1427.82     41.32 o
  -8   2  11     1685.29     1626.47     46.40 o
  -6   2  11     2217.29     2173.30     60.33 o
  -4   2  11     1587.49     1704.05     48.43 o
  -2   2  11     2287.30     2212.12     61.32 o
   0   2  11      543.32      518.28     17.89 o
   2   2  11      142.81      164.90      9.01 o
   4   2  11      254.86      257.71     11.53 o
   6   2  11      195.22      201.17     10.15 o
   8   2  11      258.92      244.63     11.44 o
  10   2  11       26.46       16.15      5.61 o
  12   2  11        9.43        9.59      8.30 o
  14   2  11      102.40      100.63     13.21 o
  16   2  11       63.18       37.05     11.10 o
 -13   3  11      270.10      276.69     12.06 o
 -11   3  11      292.20      272.30     11.92 o
  -9   3  11      407.57      414.67     15.54 o
  -7   3  11      301.27      310.67     14.02 o
  -5   3  11      406.71      380.60     14.75 o
  -3   3  11      442.04      415.13     15.70 o
  -1   3  11      569.56      574.78     19.79 o
   1   3  11      686.25      714.97     23.39 o
   3   3  11      460.26      482.74     17.64 o
   5   3  11      775.61      798.78     25.84 o
 -22   0  12      810.36      846.17     39.15 o
 -20   0  12     1781.97     1872.20     75.62 o
 -18   0  12     3319.20     3358.25    129.26 o
 -16   0  12     2633.19     2675.01    104.49 o
 -14   0  12     2551.67     2568.89    100.28 o
 -12   0  12     1687.38     1787.00     71.88 o
 -10   0  12       17.96       -5.26      6.66 o
  -8   0  12     1875.02     1882.84     75.27 o
  -6   0  12     1357.98     1281.41     53.06 o
  -4   0  12       79.85       85.79     10.40 o
  -2   0  12        5.89        8.33      4.82 o
   0   0  12        7.39       10.17      6.90 o
   2   0  12      236.19      231.76     15.31 o
   4   0  12       83.96       74.33     10.64 o
   6   0  12      913.00      947.73     41.84 o
   8   0  12      573.00      566.37     27.93 o
  10   0  12      416.64      411.51     22.79 o
  12   0  12     1523.92     1580.49     65.80 o
  14   0  12     1181.41     1292.98     55.52 o
  16   0  12     2189.66     2362.02     94.67 o
 -21   1  12      126.19      122.25     11.92 o
 -19   1  12      284.93      276.76     17.65 o
 -17   1  12       65.45       61.71     10.17 o
 -15   1  12      228.34      217.35     20.34 o
 -13   1  12       57.22       51.62      6.81 o
 -11   1  12      168.56      166.45      9.32 o
  -9   1  12      281.28      287.26     12.56 o
  -7   1  12      884.96      903.78     28.26 o
  -5   1  12     3827.26     3871.49    104.01 o
  -3   1  12     1293.18     1352.92     39.75 o
  -1   1  12     1316.63     1302.04     38.39 o
   1   1  12      942.08      970.34     30.00 o
   3   1  12     1697.69     1727.77     49.50 o
   5   1  12     1588.47     1626.97     47.02 o
   7   1  12      373.57      402.59     26.00 o
   9   1  12      215.09      229.28     11.49 o
  11   1  12       94.08      103.90     11.92 o
  13   1  12      140.76      148.90     13.56 o
 -20   2  12       18.98       12.04      9.12 o
 -18   2  12        2.21       -6.90      7.60 o
 -16   2  12       91.37       70.83     10.52 o
 -14   2  12       78.76       70.02      7.42 o
 -12   2  12      230.06      217.37     10.83 o
 -10   2  12       75.18       53.72      6.64 o
  -8   2  12      255.06      240.51     11.28 o
  -6   2  12      520.93      539.05     19.21 o
  -4   2  12     1339.42     1423.13     41.69 o
  -2   2  12      648.57      718.52     23.59 o
   0   2  12      223.32      234.74     11.24 o
   2   2  12      911.92      890.30     28.14 o
   4   2  12      918.77      929.32     29.38 o
   6   2  12      606.75      640.53     22.14 o
   8   2  12      369.19      380.79     15.83 o
  10   2  12      345.85      342.67     21.39 o
  12   2  12       89.14      117.11     14.73 o
 -15   1  13      495.51      470.18     25.13 o
 -13   1  13      877.57      867.79     39.27 o
 -11   1  13      995.96     1077.28     71.35 o
  -9   1  13      944.97      933.82     31.26 o
  -7   1  13      493.51      454.13     17.10 o
  -5   1  13       37.01       30.29      9.53 o
  -3   1  13       32.85       17.13      5.67 o
  -1   1  13        6.02        2.16      5.37 o
   1   1  13      175.97      137.42     11.28 o
   3   1  13       49.75       34.17      6.52 o
   5   1  13        0.61       -5.49      5.49 o
   7   1  13        3.33        5.73      7.60 o
 -12   2  13        4.82       18.93      8.65 o
 -10   2  13        1.79       -4.09      7.95 o
  -8   2  13        1.71       -4.91      7.48 o
  -6   2  13      101.69       71.76     10.75 o
  -4   2  13      155.70      144.34     13.09 o
  -2   2  13      117.13      127.39      9.17 o
   0   2  13      990.92     1134.26     49.55 o
 -14   0  14      679.06      734.44     35.30 o
 -12   0  14     1098.31     1202.87     52.59 o
  -7   1  14      519.10      501.80     18.92 o
  -5   1  14       82.97       98.87      9.01 o
  -3   1  14       67.03       54.25      7.72 o
  -1   1  14      278.72      275.12     27.64 o
   1   1  14      778.52      789.72     37.75 o
   3   1  14      755.28      743.20     36.00 o
 
